# Supplementary material for: A Novel Blood Proteomic Signature for Prostate Cancer
Source: Cancers (Basel). 2023 Feb 7;15(4):1051. doi: 10.3390/cancers15041051 (PMC9954127; doi:10.3390/cancers15041051)
Supplement: Supplementary file 1 [file cancers-15-01051-s001.zip]

Archive with 1 entries (1 files):
- cancers-2188149-supplementary.xlsx
