# Supplementary material for: A Novel Blood Proteomic Signature for Prostate Cancer
Source: Cancers (Basel). 2023 Feb 7;15(4):1051. doi: 10.3390/cancers15041051 (PMC9954127; doi:10.3390/cancers15041051)
Supplement: Supplementary file 1 [file cancers-15-01051-s001.zip › cancers-2188149-supplementary.xlsx]

## Sheet: Table S1
Table S1: Matrix of 336 proteins identified across all study samples PCa-AS, PCa-Pre (combined as PCa-ND) and HC across SUN discovery cohort. All proteins quants are shown as log2(protein Intensity) and "NA" are replaced by "0" to make the data useable by statistical packages for downstream analysis. Here the protein IDs are represented by their gene names
Sample	Condition	GP5	IGHG1	ECM1	THBS1	SERPINA5	APOC2	APOE	C1QA	C1QC	CFHR2	GP1BA	IGKV1-39	FCN3	IGHV1-46	ITIH3	PZP	CFP	NRP1	FN1	IGFBP3	SERPINA4	BTD	APOM	CP	PTPRJ	GPLD1	SERPINA4	SERPINA7	BCHE	SPARC	ICAM2	ORM2	CD44	FBLN1	C9	CNDP1	LRG1	KLKB1	LCAT	IGFALS	PI16	C6	F11	VTN	IL1RAP	FETUB	IGHG3	C1R
HVM062	HC	9.14333	10.7852	10.2699	10.2057	9.17177	14.6438	12.3683	9.58213	10.0212	10.1498	9.71021	11.441	10.7013	9.52466	9.48645	10.6464	8.94738	0	10.0358	9.83287	11.1622	9.69034	10.9302	10.1384	8.78684	10.7958	0	11.1306	10.5715	9.17429	0	13.0277	9.75694	8.8292	10.4071	9.35771	11.1028	10.1692	9.93778	11.4736	9.57808	10.6342	9.58598	11.7168	0	10.3654	10.2823	10.1839
HVM063	HC	8.72201	8.56033	9.30427	8.8989	9.86788	12.8208	12.0236	9.67452	10.1112	10.0215	9.37053	9.92192	9.92167	9.25138	10.6143	9.1984	9.07522	0	9.47539	10.0303	11.3264	10.1802	11.2311	10.4834	0	10.9894	7.56584	11.4375	10.6425	9.39705	9.65067	14.1131	9.96755	8.57455	11.9956	9.75932	11.9308	10.3823	9.70824	11.6548	9.81651	11.1813	9.50363	12.0325	9.48725	10.5734	8.50698	10.9413
HVM064	HC	7.78872	8.94101	9.87065	9.21053	9.43778	13.34	12.2974	9.47234	9.67022	9.89138	9.61775	9.45218	10.1897	9.38379	9.67463	10.3976	9.45914	0	9.74145	9.45522	11.1152	9.75266	10.7438	10.2373	12.3168	10.7378	0	11.509	10.595	8.71565	0	11.5952	10.0464	0	10.7351	7.82795	10.6588	10.3975	9.53237	10.9433	9.80299	10.1787	9.70468	11.6428	0	10.0899	8.56904	10.3846
HVM065	HC	8.76686	9.27164	9.70411	9.21791	9.37438	12.7575	11.5453	9.55155	9.86	9.17583	9.25189	10.0775	10.4394	9.93966	8.93902	9.69453	9.27109	0	9.69636	9.59424	10.9163	8.8065	10.78	10.4517	0	10.6916	0	11.1227	10.4126	9.46788	0	13.7517	9.86602	8.57189	11.3335	8.83918	11.2934	10.2319	9.84897	11.2543	9.72187	10.588	9.93661	11.8422	0	10.3852	8.90638	10.7315
HVM067	HC	8.73928	7.37626	9.08613	9.26006	0	14.3857	12.5149	9.59638	10.1748	10.9176	9.71563	9.93483	10.5325	0	9.69885	11.1231	9.09825	0	10.0107	9.20286	11.0255	9.67106	10.6478	10.1183	0	10.2753	0	11.3993	10.4555	8.7659	0	12.8319	9.93834	8.92318	10.9779	8.50761	10.5455	9.86274	9.92772	10.7544	0	10.4777	9.1771	11.8632	9.36927	10.0771	7.5316	10.7156
HVM068	HC	8.64746	7.96355	9.8125	9.36838	7.98961	14.703	12.4347	9.73507	10.3989	10.7817	9.86693	9.66546	10.2251	0	9.86071	8.93018	9.31679	0	9.63923	9.95587	11.3883	10.026	10.8973	9.99892	0	10.584	0	11.5108	11.2471	9.30566	0	12.6931	10.1809	8.30875	10.9002	9.55672	11.3806	10.4442	10.0362	11.5353	9.43699	9.51127	10.088	12.2206	0	9.48645	7.95829	10.4156
HVM071	HC	8.78639	8.62701	9.89764	9.45782	8.94814	13.0575	11.8187	9.85936	10.4009	9.64672	9.66054	9.4746	9.94703	0	10.22	9.66692	9.27436	0	9.12781	9.89775	11.1803	9.46531	10.6006	10.544	0	10.1675	0	10.8407	10.7774	9.06658	9.46023	12.3441	10.3383	8.80158	11.2858	9.29968	11.702	10.0104	9.47819	11.2843	0	10.6296	9.39565	11.474	9.34374	9.8963	8.26843	10.6995
HVM001	HC	8.65493	7.7596	11.4194	8.39577	10.4294	14.8783	13.4507	10.5131	10.7333	10.5865	10.0942	9.03594	11.1594	8.0445	10.5303	9.69395	9.47144	7.96508	10.4006	10.5055	11.8428	10.8956	11.6783	10.901	0	11.8154	0	11.3175	11.2297	9.78049	0	14.6408	10.703	8.76644	11.4922	9.76208	11.8661	10.9991	10.5239	12.3566	9.21187	11.1547	10.12	12.1205	0	10.1885	8.34724	11.4524
HVM100	HC	9.82796	9.37255	9.524	10.7414	10.5714	14.5273	12.503	10.1086	10.1079	9.96252	10.2678	10.2766	10.3681	8.91491	9.64793	8.04307	8.9675	0	10.0819	10.4296	11.8869	10.5119	11.5316	10.5988	7.85913	11.154	0	11.3232	10.2657	9.87184	9.07125	13.3652	9.98774	6.55441	11.0993	10.0444	11.7007	11.0127	10.2068	11.8837	0	10.9439	9.59029	12.0294	9.35164	10.6342	9.26612	10.7576
HVM101	HC	9.88915	8.93095	9.63664	10.2267	10.0399	14.0479	12.197	9.28779	9.21257	11.4208	9.91443	9.28905	10.6901	8.40792	10.6562	8.85219	9.32138	0	10.2665	10.1469	11.2166	10.3224	10.9754	10.5338	7.5874	11.0795	0	11.5949	10.3169	9.62706	9.04875	14.8199	10.3484	0	11.7367	9.44277	12.6816	10.7952	10.0011	11.7012	9.86928	11.1507	9.74341	12.3547	11.1936	9.92334	8.15834	10.9306
HVM102	HC	9.72261	9.64011	9.94928	9.76467	10.7501	15.5488	13.4048	10.0491	9.99607	10.0611	10.2744	10.3594	10.0196	9.17845	10.4305	10.1735	9.63196	0	10.3922	10.5573	12.012	10.8884	11.2981	10.5653	8.39656	11.6478	7.658	12.045	11.0829	9.58038	9.53067	13.003	10.9253	9.57355	11.5137	11.0657	12.2445	10.7351	10.4612	12.0461	10.9421	11.249	9.35091	12.3727	9.16822	11.2239	8.33077	11.2402
HVM103	HC	9.6051	13.0409	10.1207	10.3317	10.5872	13.6572	12.5682	9.89469	9.86415	10.5312	10.7384	13.6239	10.7358	12.7932	10.2834	10.1509	8.971	0	10.5633	10.2175	11.7044	10.1606	11.5674	10.4585	7.81353	10.1559	9.27837	12.046	10.8522	9.41771	9.03585	12.9501	10.7403	9.70783	11.1218	9.84443	11.8791	10.4708	9.84482	11.8179	10.8774	10.8178	9.55532	11.7866	9.72793	10.2892	11.3293	10.7633
HVM104	HC	9.13642	11.2698	9.97944	9.46172	10.7382	14.8048	13.1009	9.67478	9.86819	10.1947	9.89697	12.1959	10.3978	11.3059	10.5989	10.5605	9.19697	8.39056	10.0878	8.91035	11.9815	10.5593	11.073	10.8274	8.49137	11.5929	0	11.9846	10.6966	9.3434	9.59669	13.7473	10.6869	9.37774	11.4999	9.67758	12.1325	10.9458	10.2517	10.7965	10.2132	11.1627	9.99932	12.1706	8.02395	10.2896	10.1078	10.9764
HVM105	HC	9.36723	8.85635	10.3319	9.46022	10.615	13.8476	12.539	10.3627	10.3878	10.1804	10.1792	9.87297	10.3009	8.14091	10.6419	9.18769	8.8684	0	10.3104	10.5095	11.5583	10.206	11.2703	10.7608	7.33587	10.7186	0	11.8944	10.9449	9.16011	8.86968	13.6184	11.1828	9.34943	11.491	10.1173	12.3947	10.6892	10.1829	12.0333	10.0575	11.1373	9.86742	12.1037	0	10.5684	8.85211	11.1299
HVM106	HC	8.88323	10.7535	10.627	8.7274	10.0438	14.182	12.8703	9.70565	9.66909	11.1507	9.92838	11.8923	10.5305	11.2205	11.1206	9.6303	8.6238	0	9.5253	8.96902	10.7666	10.0144	11.2594	11.0384	7.53	10.778	0	11.8134	10.6411	9.79059	8.23659	15.8652	10.7837	9.91034	12.4447	8.93812	13.397	10.4489	10.0641	11.1285	9.71485	11.1403	9.80312	11.8116	0	10.7127	10.816	11.3016
HVM107	HC	8.6245	12.0283	10.6254	9.68342	9.96767	13.9807	12.9588	10.1248	9.97501	9.73296	10.0268	12.9263	11.2079	11.8871	10.2168	8.34387	8.8992	8.66829	10.6979	9.99525	11.5696	10.3803	11.1398	10.5072	8.121	11.411	0	11.9662	10.9672	9.70428	9.20277	13.2643	10.9723	9.90071	11.1477	9.62767	12.2654	10.7008	10.3228	11.6759	10.9518	10.8116	9.69552	12.1292	0	10.5016	10.8136	10.8367
HVM108	HC	9.26042	10.0837	10.2416	9.80026	10.8644	14.3883	12.883	10.3945	10.1666	10.169	10.1385	11.021	10.7128	9.49258	10.4811	9.25402	9.19597	0	9.83506	10.2696	12.1714	10.6652	11.9926	10.8291	7.96944	11.4058	0	11.6741	11.447	9.70705	0	13.6834	10.9795	9.28644	11.4368	10.3264	12.2255	11.1598	10.3557	11.8204	10.4372	11.1807	10.1187	12.1634	9.3489	10.9274	9.43506	11.2399
HVM109	HC	9.11337	8.10874	9.74154	10.1289	10.6293	14.1691	12.696	10.3616	10.3087	10.3459	10.3977	8.88066	10.7711	8.83781	10.2243	9.50141	9.61833	0	10.3072	10.7653	12.0289	10.7892	11.2232	10.4003	8.2961	11.8753	7.93456	11.8791	11.6596	9.44436	8.65057	13.7663	10.7933	8.95957	10.9736	9.91901	11.5705	10.936	10.6312	12.1465	10.369	11.1824	10.1529	12.2066	10.2102	10.7907	7.51337	11.2236
HVM110	HC	9.67878	11.6574	10.8775	9.88712	10.8691	15.3318	13.4434	10.3488	10.4377	11.554	10.6324	11.9295	11.223	11.0111	10.514	9.69833	9.51702	8.74118	10.0868	10.5639	12.2297	10.663	11.8826	11.1032	7.77721	10.8713	0	12.0424	11.6051	9.94174	9.70788	14.3142	11.9052	10.6562	11.8314	10.5993	12.2404	11.4719	10.2282	12.1549	10.6914	11.369	9.97426	12.4367	0	10.8425	10.6013	10.9495
HVM111	HC	8.96698	10.9988	10.0504	8.86001	9.46649	12.7318	11.7819	9.24777	9.60554	9.42067	9.14097	11.6404	10.2305	10.9364	9.90777	9.58407	8.74261	0	9.8123	8.86655	11.1384	9.05608	10.3977	9.37256	0	10.0109	0	10.9811	10.2595	9.46353	10.3233	12.4755	10.2705	8.76876	10.8843	9.13046	11.1625	10.0056	9.32112	10.3772	9.69596	10.5432	9.45355	11.1689	9.58851	9.85057	10.3732	10.249
HVM112	HC	9.8977	9.22897	9.85229	10.0376	10.6454	15.1991	13.1301	10.0469	10.3098	11.0437	9.86407	9.9387	10.6636	9.69222	10.1206	9.7919	9.23255	0	10.2215	9.66063	11.7165	10.2374	11.3871	10.4272	11.4567	11.392	0	11.3388	10.8812	8.92201	8.93214	13.7625	10.3594	8.94065	11.3672	9.91811	11.6428	10.7866	10.0569	11.3759	0	10.8553	9.80877	11.3308	9.25051	10.1052	8.38454	10.7118
HVM113	HC	8.81339	8.61795	10.189	9.5641	10.3465	15.0618	13.2661	9.6786	9.92428	10.8747	9.176	9.608	10.7286	0	9.83917	8.47725	9.46948	0	9.88851	10.8096	11.2354	10.2375	11.7407	10.5277	6.93559	11.2114	0	11.4911	10.999	9.45643	0	13.9947	10.6766	8.07305	11.3454	10.1315	11.9951	10.9325	10.1411	11.9349	0	10.8754	10.0594	12.4742	0	10.0216	8.27258	10.7968
HVM114	HC	8.17443	10.5397	10.2935	9.07074	9.72981	14.365	12.2037	9.47668	9.66739	9.39523	9.05235	11.1243	9.99496	10.4696	10.097	9.94769	8.46753	0	10.3044	9.43983	11.2011	9.70312	10.4736	10.0813	0	10.2307	0	11.2995	10.8706	8.60004	0	13.5756	9.35795	9.21568	10.6359	9.45361	11.0713	10.3121	9.79071	11.3282	0	10.7617	9.6603	11.7492	0	10.2811	9.85263	10.4668
HVM115	HC	6.59992	11.2645	8.61178	9.35788	9.8902	13.3255	11.515	9.12238	9.24728	9.82244	9.83309	11.7984	9.47753	10.7613	9.85082	9.73634	8.32312	0	9.12004	9.7998	10.5811	9.48759	10.0216	9.78465	0	10.5368	0	10.4918	10.5761	9.07164	0	13.1392	9.44526	8.74487	11.1423	8.72814	11.6666	10.0531	9.68813	11.2022	0	10.4855	8.7205	11.5379	0	9.99377	10.6524	10.5827
HVM117	HC	0	10.0441	10.0236	8.61374	10.1252	13.687	11.5735	9.75281	9.97425	9.92967	9.04901	10.9936	10.1973	10.5151	10.103	10.9565	8.9164	0	9.19791	9.79669	11.4721	10.1959	10.6085	10.4432	11.9178	10.6502	0	11.3032	10.8243	8.98142	8.87905	13.0058	9.89874	8.99433	10.9111	9.59476	11.0429	10.4756	9.72333	11.1436	0	10.7248	9.52948	11.7669	0	9.72375	9.66298	10.4474
HVM118	HC	8.28629	10.7967	8.97915	9.09079	10.0007	13.5521	11.8658	8.70447	9.41374	9.78269	9.57804	11.7726	10.4227	10.7541	9.29115	9.58074	8.5751	0	9.93456	9.71516	11.1219	9.64612	10.9197	10.0479	0	10.9978	0	11.2335	10.666	8.76168	9.23295	13.2369	9.68856	9.05225	10.6439	9.61689	11.0223	10.1415	9.87329	11.501	10.3645	10.3683	8.92486	11.6016	0	10.3441	10.8183	10.566
HVM120	HC	0	10.3896	9.19608	9.21916	9.53924	14.6153	12.7517	9.65848	9.71016	10.6527	9.41624	10.9696	10.1345	9.97525	8.98059	9.2664	8.9596	0	9.64661	9.73146	11.6703	9.91604	11.5383	9.88984	0	10.9497	0	10.9372	10.5222	8.87561	8.97823	13.6584	9.98999	8.49365	9.389	10.2508	10.7396	10.6601	10.1648	11.2702	0	10.3014	8.99233	12.0731	0	9.96261	10.0792	10.3404
HVM121	HC	0	12.0243	9.26061	9.15425	9.47972	13.201	11.6835	8.90212	9.22312	9.94408	8.79984	12.6527	9.77382	11.9747	9.38881	9.85259	7.85437	0	9.44784	9.78648	11.0782	9.69943	10.7644	10.0505	0	10.5679	0	11.0356	10.9619	0	0	13.2306	10.3762	9.02926	10.0725	10.4764	11.0956	10.392	9.49001	11.2961	0	10.4032	9.09929	11.4008	9.83086	9.53137	11.3808	9.99945
HVM122	HC	7.80858	10.5949	9.38775	9.22897	10.3981	14.1084	11.8404	9.53103	9.58993	10.5152	9.04573	11.234	10.1207	0	9.63829	10.2109	8.52671	0	9.89387	10.1308	11.2902	9.69805	10.9828	10.1114	8.30864	10.684	0	10.7932	10.4018	9.43144	9.10697	12.6452	9.67349	7.94478	10.3183	10.188	11.0839	9.48426	9.57092	11.5144	9.22537	10.4619	9.49646	11.5863	0	9.93995	9.92019	10.2174
HVM123	HC	9.06428	8.56532	9.24572	8.87339	10.384	15.3105	12.8171	8.95636	9.47362	9.45257	9.33828	9.69276	10.4823	0	8.93147	10.0184	8.03546	0	8.19508	9.69484	11.4005	10.0452	11.106	10.0053	0	10.4979	0	10.162	10.6394	8.60715	0	13.2589	9.21018	0	9.57158	9.76756	11.2401	10.6779	10.2608	11.5453	0	10.0618	9.66676	11.8872	0	10.4518	8.1934	10.4547
HVM124	HC	0	10.0371	9.86011	9.72144	10.3599	13.4253	12.1755	8.88529	9.39923	9.85229	10.0533	10.5568	10.0224	9.9866	9.80468	9.95486	8.22365	0	8.91378	9.53338	11.3957	9.78264	10.5635	9.71221	0	10.2542	0	11.1928	10.3876	9.6274	0	11.5262	9.99913	9.28197	10.8249	9.00858	11.2341	10.5151	9.62534	11.1888	0	10.2545	9.30533	11.2011	0	10.0489	9.33787	10.1451
HVM125	HC	8.69324	8.64983	10.2134	10.1955	9.17469	14.0564	13.0588	10.3044	10.4265	10.9643	9.99991	9.61742	10.2912	0	10.5819	9.92253	8.87747	8.9586	9.5004	9.77931	11.8023	9.35997	11.6639	10.8073	7.2387	10.804	0	11.5222	10.407	8.80105	9.58106	13.0294	10.6454	9.84156	11.3057	9.83638	11.9975	10.752	9.79893	11.3923	10.634	10.8388	9.68836	11.6351	10.4195	10.6658	8.45697	10.8627
HVM127	HC	9.1196	8.79824	10.5589	10.2837	10.351	15.4505	13.1812	10.2976	10.7378	11.1478	9.39975	9.75219	11.384	9.06852	11.0158	8.94776	9.11038	0	10.2089	10.3392	12.0099	10.4211	11.6012	11.2081	0	11.1187	7.2714	11.9317	11.1303	9.70739	8.88421	14.4768	10.5192	8.78101	11.8631	9.9502	12.44	11.3036	10.4342	12.0588	9.47194	11.3132	10.3178	12.8408	0	10.4628	6.86402	10.9692
HVM128	HC	9.30341	8.83023	10.2234	9.59796	11.2233	15.3819	12.8444	10.0073	10.6498	12.2803	10.2702	9.92839	11.3392	9.1706	10.5376	11.0073	9.05805	8.16983	10.0473	10.9042	12.1238	11.0902	11.6478	11.3264	8.31613	11.195	8.1033	12.0686	11.6691	9.5897	9.29553	14.5818	10.9493	9.25855	11.8962	10.1682	12.5371	11.5376	10.5423	12.6193	10.5266	11.452	10.2688	12.764	0	10.6826	7.62786	11.4135
HVM129	HC	9.25914	10.1753	10.2754	9.20171	10.1787	16.4051	13.6307	10.2403	10.5081	10.2589	9.80244	10.6718	11.1098	9.34961	9.59972	8.30337	9.46368	7.70546	10.7514	10.3229	12.2001	11.0369	12.1083	10.9215	0	11.9038	0	11.3463	11.7022	9.22928	8.67467	14.6379	10.224	8.39695	11.4654	11.2848	12.1677	11.4596	10.7982	12.1112	9.23113	11.2993	10.3047	13.1083	10.7438	10.9373	8.79405	10.9585
HVM130	HC	8.45393	9.48829	10.5979	10.0984	11.0052	15.4356	13.4889	10.0169	10.4129	11.0652	9.76112	10.326	11.1112	9.82086	10.5026	9.43366	9.62509	8.54557	8.9705	10.6591	11.8868	10.5675	12.0348	11.2835	8.40658	11.3888	0	11.6685	11.2103	9.16645	7.84139	14.6606	10.4498	9.5393	11.9587	10.3236	12.0099	11.3926	10.4235	12.1125	9.86828	11.5497	9.93046	12.7824	0	10.8176	8.94646	11.3224
HVM131	HC	9.43559	11.4815	10.0898	10.0063	10.7778	15.0089	13.2376	10.5071	10.7918	8.34569	9.9962	12.3694	10.7665	11.3844	10.095	8.79547	8.99947	0	10.3863	10.4427	12.2328	10.7899	11.7334	11.0845	0	11.4256	0	11.7573	11.139	9.96991	8.83	15.1208	10.3696	9.20465	11.523	10.126	12.0542	10.8503	10.1978	12.1193	10.2371	11.1429	9.93764	12.8549	0	10.909	11.6564	11.2041
HVM132	HC	8.91731	13.3176	10.1106	10.244	10.1468	14.1791	12.6778	10.1441	10.4025	11.1659	9.56466	14.016	10.6848	13.8361	9.94553	9.0412	9.57505	0	11.0478	9.94531	12.0779	10.7198	11.408	10.639	0	11.3436	7.61886	11.8648	11.2767	9.63286	9.62845	14.2964	9.92677	10.0963	10.8478	10.1563	11.5839	11.4255	10.3833	11.8037	9.64108	10.8893	10.3195	12.4774	0	11.0559	14.0482	11.0606
HVM133	HC	8.74077	13.566	10.5096	9.3953	10.5714	14.904	12.863	10.3547	10.6342	10.0523	9.46871	14.0219	10.0042	12.4392	9.96648	8.54081	9.51696	0	10.6013	10.3489	12.1866	10.3946	11.1162	10.7608	0	11.4664	0	11.3748	11.344	8.82212	7.85791	14.7952	10.4265	9.48423	11.1418	10.0651	11.6639	11.0189	10.2323	12.1762	9.94172	11.0484	9.50529	12.4214	0	11.8254	12.33	10.9771
HVM134	HC	9.61395	9.8254	10.6883	10.8843	11.2852	15.7691	13.8095	10.4242	10.5022	11.6362	10.568	10.7307	11.0741	9.10806	10.3935	9.4882	9.58137	0	10.157	11.0269	12.4824	11.1921	11.9356	11.1399	8.84638	12.0183	0	12.0316	11.3329	9.46899	9.71084	13.8166	10.8868	10.1293	11.1609	11.1879	11.8932	11.4399	10.4827	12.6142	10.7364	11.1836	10.3541	12.8868	10.8526	11.2486	9.23645	11.0889
HVM135	HC	9.94226	13.4992	9.95997	10.4634	10.9546	14.9715	13.3787	10.2414	10.5154	10.6964	11.0279	14.2043	10.7279	13.4168	10.0881	9.86957	9.3348	0	10.2215	10.3935	12.5391	10.63	11.3476	10.695	6.9047	11.0574	0	11.8677	11.0715	10.0074	10.084	13.807	10.8822	9.82597	11.4961	10.0744	12.2079	10.6263	10.3391	11.6225	10.5555	11.2549	9.90847	12.4428	0	10.6417	12.5441	11.2221
HVM136	HC	9.05749	7.82284	9.47383	9.66011	10.8562	14.7049	13.2874	9.87946	10.0924	12.0399	10.0009	8.15121	11.1057	0	10.7646	9.68874	9.25171	0	10.7586	10.5456	12.1429	10.6369	11.8425	11.048	8.40778	11.5035	0	12.2064	11.4634	9.15386	9.25374	15.0497	10.3416	9.39366	11.7687	10.1845	12.3096	11.3417	10.7035	12.371	10.2378	11.4047	10.2707	12.961	0	10.9646	7.47921	11.4993
HVM137	HC	0	11.8379	9.59478	8.72953	9.62132	14.6345	12.886	8.95806	9.42378	10.1509	9.3465	12.1845	10.3428	10.7652	9.75192	8.60619	8.37724	0	9.54231	9.65699	10.7413	9.53215	11.0771	10.0342	0	10.5094	0	10.2479	10.2047	8.92678	0	13.6665	9.35393	7.9092	10.6948	9.76338	11.1088	10.4582	9.34341	11.062	9.50914	10.3262	9.21545	11.5992	0	10.1138	11.2811	10.2396
HVM138	HC	8.67916	9.90603	10.4027	10.0411	11.4818	15.2189	13.6089	10.2022	10.7267	10.8485	9.86385	10.5994	10.9	9.07343	10.5228	9.77578	9.06673	0	10.0034	10.0134	12.4763	10.5227	12.0058	11.1732	0	11.3314	0	12.1799	11.6811	9.06523	8.56517	14.6328	10.5619	9.42292	12.1505	9.70006	13.1136	11.1258	10.2655	11.5671	9.70358	9.90443	10.0508	13.3649	0	10.9542	9.29431	11.3562
HVM140	HC	8.74976	8.98872	9.76037	9.69453	11.1197	17.221	14.5353	10.0141	10.4959	10.7616	9.81131	9.48084	10.9281	9.11786	10.7117	9.60512	9.90327	0	10.8901	10.0261	12.3669	10.646	11.8378	11.1766	7.7775	11.4922	0	11.9638	11.5941	9.43827	9.04779	13.1242	11.1025	9.89942	11.7916	9.93119	12.296	11.436	10.3594	11.5045	10.511	11.3822	9.97372	13.2479	0	11.1007	8.90023	11.4009
HVM141	HC	9.002	11.8724	10.1622	10.0158	10.4117	16.9916	14.9297	9.92058	10.4977	10.55	9.76094	12.3967	11.395	11.9731	9.90974	10.0448	9.68345	0	10.8747	10.4591	12.6628	10.9754	12.9042	11.0417	8.00327	12.2565	0	11.8222	10.9082	9.31971	8.8704	14.5567	10.5658	9.10279	11.0607	10.6662	12.0928	11.3423	10.6827	12.2576	10.2822	10.9492	9.83548	13.1487	0	11.4582	10.4077	11.0373
HVM142	HC	8.16895	12.2036	10.4924	9.37447	9.39772	15.1949	13.616	9.98091	10.4118	11.1517	10.4707	12.0566	11.0027	11.3982	11.9819	11.8408	9.64111	0	9.0988	10.0571	12.0896	10.5757	11.8004	11.9129	0	11.1599	0	12.2617	10.0231	8.91438	10.5347	16.0213	12.856	9.49331	12.5237	7.70808	14.1674	11.4635	10.2782	11.7401	10.5458	11.2078	10.0117	13.1189	10.6511	10.7512	10.2782	11.1349
HVM143	HC	9.15979	8.30944	9.61471	10.1198	11.0284	16.1719	14.3002	10.4355	10.982	12.0812	10.284	9.49439	10.9509	8.66602	11.0362	10.4659	9.05086	7.76361	9.97152	10.5718	12.1854	10.7388	12.2755	11.4306	6.86716	11.5518	0	11.5701	11.4956	9.35009	8.86887	15.0712	10.576	9.52013	11.8797	9.87028	12.8336	11.7302	10.5139	12.3268	9.91596	11.2246	10.4503	13.0869	0	10.9263	8.87337	11.5254
HVM144	HC	8.98821	9.53073	10.3858	9.50516	10.34	16.3869	14.1669	10.4665	10.6794	7.07135	9.64572	10.3877	11.1423	9.00813	10.4996	10.8264	9.11512	0	10.5079	10.692	12.3625	10.9933	12.6562	11.3504	4.83674	11.6712	7.01579	12.0765	11.2425	8.88948	9.24467	14.6276	10.5002	8.78401	11.1719	9.85766	12.6779	11.3251	10.5981	12.0158	9.50933	11.267	9.93066	13.1785	0	10.319	9.62512	11.0322
HVM145	HC	9.08296	9.23479	9.64975	10.5166	10.3408	16.1774	14.1672	10.4968	10.6976	10.4432	10.5741	10.1209	10.3296	9.1579	10.86	11.7203	9.8295	0	10.1365	10.1323	12.2665	10.7444	12.2913	11.2637	0	11.9032	0	11.8098	10.9628	9.36847	0	13.9771	10.768	9.20781	11.6999	8.6622	12.2193	11.1149	10.0478	11.7163	10.2716	11.3624	9.96145	13.3188	0	10.6507	8.93634	11.328
HVM146	HC	8.61299	12.1597	9.57443	9.85185	10.833	16.7322	13.4411	10.3764	10.7349	11.5159	9.50985	12.6904	10.8306	11.7605	10.2348	9.99459	9.07611	0	10.2985	10.449	12.1304	10.9543	11.3049	11.0305	0	11.4557	0	11.5958	11.0402	9.12202	8.6852	14.5331	10.3639	9.34372	11.6074	10.0023	12.3462	11.3181	10.1086	11.9709	10.1972	11.3839	10.0134	13.1027	0	10.9677	11.46	11.2295
HVM147	HC	8.94954	7.80077	10.9344	9.73751	10.88	15.5185	13.7416	10.1361	10.2471	9.47168	9.88071	9.14713	11.2236	0	10.0733	10.6288	9.13208	0	10.1885	10.2681	12.4115	11.0753	11.3744	10.8514	0	11.1618	0	11.6904	10.9405	9.25174	9.40151	10.3071	10.4202	9.21865	10.4	10.0903	11.9016	11.0365	10.2876	11.5214	10.5627	10.6272	10.216	12.6517	0	10.8895	8.15925	10.9777
HVM148	HC	7.23464	10.1735	9.7096	9.25192	9.84603	16.6138	13.3448	10.1319	10.1567	10.1652	9.34133	11.462	10.8611	10.0665	9.9923	9.5405	9.49483	0	10.0558	10.0998	11.4418	10.4985	10.924	10.8743	8.34366	10.8101	0	11.3795	10.6755	9.02552	8.43267	10.193	10.8299	9.5069	11.508	9.7089	11.5938	11.5782	10.36	11.5068	9.52046	11.2256	10.3554	12.6713	0	10.7718	9.37874	10.7324
HVM150	HC	8.00631	8.18607	9.79066	9.55353	10.2139	15.4363	12.682	9.78944	9.83833	9.93414	9.74634	9.66708	10.1944	0	9.74549	9.17193	8.46342	0	9.81869	8.62819	11.2127	9.82221	11.2809	10.3066	0	10.888	0	10.7079	10.154	0	0	7.88859	10.0524	8.45585	10.572	9.76291	11.2062	10.1633	10.1352	10.3295	9.56938	10.3427	9.60168	11.9135	0	10.3596	7.91002	10.4525
HVM151	HC	9.19468	10.8016	9.91085	9.70566	10.133	13.2609	12.2971	10.2282	10.1587	9.67776	9.8634	12.1506	9.66316	11.3867	9.82038	9.48476	8.93732	0	9.61064	9.75986	11.0942	10.1771	11.2051	10.4333	0	10.6746	7.96685	11.2152	10.5437	9.36707	8.73826	9.07139	10.0372	9.05176	10.7872	9.27905	10.5969	10.3983	9.97807	10.8558	10.3003	10.5711	9.45552	11.6786	0	10.6268	10.2372	10.6871
HVM152	HC	0	9.37276	10.1264	9.86692	10.3954	14.2146	12.9626	9.91905	10.1004	9.48034	9.52875	10.3068	10.2177	8.94493	9.74604	9.29718	8.80948	0	10.0459	9.4152	11.2655	10.303	11.1539	10.0526	0	10.8802	8.00804	10.559	10.5432	9.33797	0	8.44596	9.93497	8.98412	10.6519	9.69751	10.712	10.3947	10.0979	10.5666	10.3627	10.5021	9.38264	12.0319	0	10.0021	8.2806	10.3409
HVM153	HC	0	11.9722	9.753	9.36285	9.79188	14.1027	12.1602	9.57794	9.45321	9.07857	9.2671	13.2913	9.67759	12.3161	9.14793	9.10169	8.41363	0	9.82682	9.52908	11.2339	9.9678	10.9329	10.2003	0	10.2004	0	10.7609	10.4869	0	9.35851	10.2814	10.1152	8.93636	10.4173	9.48724	11.4036	10.2632	9.44217	11.0182	0	10.3033	9.16338	11.7091	0	10.2932	10.7246	10.2808
HVM154	HC	8.90993	10.1483	9.9451	9.06787	10.6834	14.0127	12.3455	9.76969	9.81416	10.829	8.92962	11.5164	9.89282	9.96962	9.91838	10.1325	8.81085	0	9.37317	8.95909	10.5791	9.92493	10.1658	10.3269	0	10.4467	0	10.4434	10.7772	0	0	9.87813	10.1355	9.11961	11.2982	9.60152	11.354	10.0038	10.0311	10.4946	8.86029	10.4969	9.25748	10.5553	0	10.5204	10.3629	10.4094
HVM155	HC	0	8.44149	9.6367	8.96086	10.2138	13.7482	11.6435	9.26201	9.32274	11.1701	9.24472	9.33503	9.71016	9.37155	9.93975	10.018	8.4997	0	9.22421	9.02008	10.9421	9.59082	10.765	9.9557	11.3027	10.2074	0	10.7696	10.3081	8.35643	0	9.34795	10.3627	9.0103	10.4874	9.0085	11.1779	9.85484	9.45059	9.93121	9.60209	10.227	9.29005	11.2574	0	10.1539	7.79291	10.1563
HVM157	HC	8.19369	8.01308	9.29915	9.6648	10.2858	13.8303	12.7055	9.74067	9.94104	10.1162	9.87049	9.5672	10.1324	0	9.59095	8.62725	9.02787	0	8.78844	9.22792	10.9918	9.77501	11.4242	10.4455	12.0786	10.3493	0	10.2195	10.446	8.80106	8.87324	10.7674	10.2014	8.88428	10.9889	9.20273	11.7575	10.5051	9.93061	10.6281	9.16818	10.8701	9.5053	11.6385	0	10.5558	7.95627	10.4576
HVM158	HC	0	8.1122	9.48789	10.0584	10.6936	13.8234	12.4313	10.0997	10.1643	10.6293	9.78431	9.39807	10.4257	0	9.73541	9.76177	8.55253	0	10.0194	9.70855	11.4085	10.4064	11.3112	10.7469	7.1604	10.4397	7.84177	10.7632	10.2335	9.20863	7.54283	10.0508	10.6035	12.8878	10.9998	10.022	12.1428	10.5418	9.96783	11.2238	10.364	10.7317	9.94568	11.942	0	10.3265	7.42812	10.835
HVM159	HC	0	7.92675	8.93027	9.826	10.2302	13.046	11.7828	9.73526	9.74289	9.40699	9.19568	8.47708	10.2184	0	9.60772	9.81187	8.06542	0	10.2999	8.53336	10.9345	9.66486	10.4112	9.82117	12.4257	10.7159	0	11.0049	10.6343	9.01765	0	9.26605	10.0719	9.02234	10.7871	8.26688	11.2015	10.1479	10.4539	10.1728	9.86244	10.6123	9.58095	12.0193	0	10.3364	8.00499	10.7974
HVM160	HC	8.16946	8.21039	9.60942	9.62393	10.1748	14.2335	13.095	9.68951	9.75416	10.1677	9.51047	10.0682	9.98822	0	9.85778	10.7906	9.29003	0	9.85237	9.41007	11.1378	10.1412	11.3964	9.81071	6.40363	10.1427	0	10.8209	10.3863	0	8.06135	11.3819	10.3602	8.89616	10.8578	8.70596	11.6178	10.4419	9.91326	10.6323	10.0955	10.3773	9.65104	11.8877	0	10.2053	7.58793	10.5384
HVM021	HC	9.59166	7.91028	9.08082	9.87675	10.2489	15.7766	13.3166	10.7682	10.882	9.48858	10.8404	9.26754	10.4693	7.67336	9.96624	10.1184	9.46549	0	10.3076	9.96718	11.9053	10.6257	11.8169	10.8575	8.31578	11.8077	9.4024	10.9571	11.1708	10.1008	10.3262	15.2624	10.7908	8.00425	11.081	9.99069	11.9996	11.246	9.77869	11.9505	8.917	10.8146	10.0721	11.4841	0	10.6058	8.20233	10.9448
HVM022	HC	9.24522	10.4661	9.58921	10.1019	10.1818	14.2065	13.325	10.165	10.4598	9.80998	10.6122	11.819	9.36619	11.3519	10.5792	8.84881	9.18157	8.17043	10.1894	9.66923	11.1435	9.72824	11.3747	10.6001	7.28929	11.1412	0	10.9437	10.3364	8.69369	9.49083	14.2239	10.7704	9.91307	11.1338	9.03387	11.8399	9.6187	9.82302	11.4188	0	10.4879	9.5537	11.1056	0	9.60047	9.97081	10.3919
HVM023	HC	9.53831	9.17501	9.70537	9.88529	10.0435	15.7403	13.5682	10.7581	11.0424	10.385	10.4014	10.5269	11.1847	9.10182	9.52138	9.92741	9.4388	0	10.5485	10.0165	11.7361	10.6839	12.0665	10.7755	0	10.9682	8.35079	11.6664	11.3392	9.56049	8.59776	13.9859	10.6959	9.71278	11.2667	10.2301	11.4555	11.0774	10.3175	12.0388	9.40355	11.0982	9.60131	11.9781	8.70306	10.4368	9.23998	11.166
HVM024	HC	9.08381	8.41029	10.1316	10.2578	9.52567	15.1773	13.0133	9.96854	10.0442	9.225	10.2466	8.45961	10.636	0	10.4259	8.94975	8.70958	0	9.07792	9.23533	11.3977	10.3475	11.7275	10.5092	0	11.277	0	10.9442	10.8311	9.35005	0	13.4397	10.3301	8.98479	11.1016	9.80076	11.9173	10.9911	10.1788	11.3627	0	10.8476	9.59141	11.4361	0	9.7257	7.91596	11.1406
HVM025	HC	8.29235	8.06328	9.68837	9.11273	10.0738	15.0444	12.8165	9.38754	10.2256	7.9034	10.0887	9.1384	10.8091	0	10.3967	10.3315	7.97553	0	9.94541	9.09191	11.3977	10.097	11.4688	10.6643	7.61113	11.5013	0	11.2901	11.0312	8.94548	10.1081	14.4545	10.864	9.17199	11.4126	9.73311	11.9349	10.554	10.0393	11.2419	9.63439	10.5587	9.17899	11.9497	0	10.0117	7.49849	10.9574
HVM026	HC	8.85188	9.81991	9.82498	9.43776	10.4653	15.0371	13.2967	10.7042	10.9847	9.79125	10.5012	10.846	10.7462	9.53007	10.4579	9.66221	9.33379	0	10.3655	9.68663	12.1588	10.3588	11.8729	10.742	0	11.6822	8.18423	11.7125	11.4299	9.35781	0	14.5522	11.1576	9.80703	11.4986	9.68047	11.9216	10.7275	10.3297	11.7232	9.87821	10.9677	9.58264	11.9731	0	9.92409	9.03776	11.1142
HVM027	HC	8.65798	10.5245	9.59881	9.0929	10.6647	15.3951	12.7752	10.3873	10.6492	9.8643	9.86687	11.2269	10.6356	9.79184	10.0892	9.572	8.96853	0	9.93819	10.0535	11.8528	10.2214	11.618	10.2792	9.10413	11.412	0	11.2004	10.9596	9.5425	0	14.637	10.4429	9.14124	11.0167	10.0172	11.2803	10.8046	10.1903	12.0157	9.96448	10.7301	9.36259	11.6676	0	10.3513	9.50227	10.4605
HVM028	HC	9.02196	8.19734	9.7783	10.0274	10.6925	14.7337	13.4438	10.4921	10.5952	11.1929	10.6677	9.32457	10.761	8.49447	10.7635	8.78978	9.25975	8.56525	9.16623	9.73855	11.7855	10.7355	11.9104	11.2979	8.19477	11.571	0	11.5386	10.7845	9.77011	0	14.5011	10.3318	8.84048	11.8912	9.70234	12.5319	11.6434	10.2317	12.1091	8.93181	11.4176	10.178	11.8972	0	10.5347	8.34146	11.437
HVM031	HC	9.41379	9.4564	9.88812	9.55149	10.691	14.8719	13.5758	10.4711	10.8087	10.06	10.5741	10.3388	11.0408	8.51999	10.271	8.33097	9.91228	0	9.75352	10.3747	11.8775	10.9603	12.08	11.108	8.27043	11.8936	8.98102	10.9747	10.656	9.3544	0	14.212	11.0365	9.29435	10.882	10.8969	12.1026	11.1762	10.5265	12.2465	10.3923	11.0152	9.78841	11.556	0	10.2312	8.70085	10.9214
HVM032	HC	9.3006	9.1674	10.78	9.31715	10.4074	15.5427	13.286	10.7871	11.0229	11.3182	10.3461	10.1849	10.7659	0	10.2906	9.485	9.55271	8.52552	10.1344	10.1652	12.0307	10.9936	11.6662	11.0719	7.9484	11.8667	0	11.7988	11.2998	9.62296	0	14.2866	10.8279	9.75032	11.2705	10.4266	12.3053	11.2514	10.4625	12.3775	10.6138	11.0764	9.80293	11.5619	0	10.7163	8.86375	11.1423
HVM033	HC	8.55659	7.57435	9.31034	9.26592	10.9612	14.5969	13.6308	10.0865	10.5632	11.4795	10.9905	8.83497	10.7879	0	10.3849	10.0016	9.50025	8.70497	8.78979	10.2696	11.7691	10.6337	10.4063	11.2785	0	11.25	8.08556	11.4055	11.3285	9.26539	0	14.4405	10.6773	8.72322	11.6227	10.1137	12.5295	10.9637	10.2718	12.1776	0	10.6836	9.33921	11.5109	0	10.3639	7.88055	11.1205
HVM034	HC	8.43519	8.24015	10.6139	8.17181	10.7387	13.9134	12.825	10.6231	10.9291	10.9281	10.2048	9.7274	10.528	9.16559	11.5828	10.4473	9.78856	8.57579	10.0192	9.83022	11.8855	10.5765	11.4056	11.3332	12.2009	10.963	0	11.2287	11.2053	9.47952	9.39635	14.703	11.4673	9.96751	12.2086	9.91953	13.4183	10.9127	9.97241	12.1201	11.144	11.2734	9.70679	11.4481	0	10.0704	8.2264	11.244
HVM035	HC	9.16705	8.50816	10.7779	8.12732	10.2523	15.2326	13.651	10.6682	10.6904	9.89887	9.87259	8.58272	10.8513	0	9.85078	8.69881	9.56811	0	9.71868	10.149	12.3742	10.8724	12.2797	11.0076	0	12.0614	0	10.9009	11.5111	9.57703	0	15.1134	10.8947	8.90281	10.7442	10.2954	12.4028	11.6441	10.3204	12.2609	9.62101	11.0117	10.1927	11.7832	0	10.2348	7.06057	11.13
HVM036	HC	8.8106	9.95652	10.1718	8.62454	11.0982	13.6885	12.8272	10.3665	10.7669	9.76158	10.8786	11.5857	10.4533	10.8014	10.7807	10.0588	8.72297	8.7793	9.23766	9.67473	11.9697	10.5301	11.5072	11.2689	11.5208	11.3404	0	11.593	11.2481	9.45296	8.54964	12.0259	11.6994	9.92512	11.782	10.421	12.7916	10.9474	9.94396	12.0285	10.595	10.9467	9.34473	11.7621	10.3386	10.2908	8.82562	10.9669
HVM037	HC	9.54033	10.0312	9.72793	9.81747	10.1211	14.8406	13.0513	10.5608	10.9238	10.7835	10.6885	10.6313	10.5176	11.1062	10.5891	10.2992	9.39319	0	10.5035	9.72131	11.7934	10.8345	12.0029	10.2488	12.189	11.8942	9.12864	11.6956	11.2607	9.74716	0	13.5077	11.2339	9.35665	11.4529	10.2284	12.5718	11.0852	9.91963	12.0523	9.85609	11.1377	9.31659	11.2239	9.588	10.2993	9.86925	10.944
HVM038	HC	9.40293	7.66829	10.4772	9.32824	10.932	13.5237	13.2757	10.7281	10.9209	11.2806	10.7498	8.46226	11.2839	7.71401	11.1107	9.62407	9.63613	7.37375	12.8236	10.168	12.0602	10.1417	11.177	11.0817	7.72899	10.8374	8.24605	11.5061	11.3631	9.53013	8.93826	13.7832	10.9091	9.7451	11.4782	10.1463	12.1478	11.4623	10.0939	12.0981	9.34286	11.164	10.3	11.6465	0	10.4434	7.54321	11.0167
HVM039	HC	9.26464	9.12491	10.6879	10.6749	9.96545	15.2837	13.4397	10.2614	10.5196	9.86634	10.507	9.99723	11.0281	9.18508	9.29365	9.16306	9.06641	8.23531	9.02615	10.6114	12.4786	11.0692	12.0335	10.6436	8.62965	12.2262	0	11.324	11.6073	9.6679	0	13.2156	10.0698	8.22336	10.6021	10.2817	11.6647	11.3501	10.4853	12.5117	0	10.9387	10.3953	11.8823	0	10.4748	9.10731	11.0234
HVM040	HC	8.97536	9.88235	10.7235	9.7321	10.2736	14.0743	12.6686	10.09	10.3716	10.6183	10.2935	11.7003	10.1194	11.7005	10.2972	10.6846	8.69495	0	10.2748	9.86154	11.5245	10.268	11.4283	10.7481	0	11.3152	0	11.2098	11.2168	9.2449	9.78753	14.0905	10.9152	9.86282	11.3119	9.46812	12.4259	10.5879	9.69398	11.4787	9.95425	10.8219	9.73044	11.1605	0	9.80792	10.2109	10.7526
HVM041	HC	10.1794	10.4925	9.26083	10.5499	10.3438	15.3099	12.9457	10.5401	10.7342	10.8733	10.91	11.0413	11.0147	9.77922	9.32578	9.17027	8.98467	0	10.333	9.59952	12.0916	10.8016	11.669	10.7676	0	11.6581	8.7917	11.3485	11.4757	10.3423	7.13259	14.6803	10.3397	8.1735	11.4003	10.5982	12.2895	11.3119	10.4397	11.8439	0	11.1633	10.11	12.6258	9.34616	10.3761	9.7731	11.4261
HVM042	HC	9.41518	9.83291	9.50859	10.7114	11.4634	15.3639	13.7017	11.164	11.2317	11.3536	11.2662	10.2916	10.894	9.11351	10.1193	10.3336	9.30771	6.2996	9.90081	10.2577	12.0249	11.0295	11.8488	11.2358	7.9594	11.6945	8.51753	11.1687	11.5785	9.68733	0	13.9396	10.7857	8.75665	11.1011	10.6606	12.1133	11.6524	9.98764	12.3133	0	11.0334	10.2169	11.3967	0	8.62634	9.09628	11.2974
HVM043	HC	0	8.01027	9.28833	8.60642	9.78775	13.2491	11.3825	9.23315	9.7275	9.45443	8.98713	9.38254	9.39709	0	8.898	8.89308	7.61529	0	9.00468	9.32845	10.4278	9.28041	10.0546	9.32168	0	10.3896	0	10.5144	10.1092	8.52119	0	12.3938	10.1669	7.83957	10.5565	8.89177	10.504	9.57707	8.98156	11.018	0	9.76408	8.62736	11.0743	0	10.3368	8.09635	9.87173
HVM044	HC	9.07526	8.63429	10.1721	10.548	10.4031	15.7253	13.5527	10.4755	10.7168	11.7347	10.9114	9.70923	11.3171	0	9.48974	9.22172	9.5087	0	10.1458	10.4832	12.1529	11.1164	11.8227	10.8355	7.58647	11.6828	0	11.7976	12.0194	9.52198	8.38855	13.8361	11.5213	8.89237	11.3232	10.8438	12.1951	11.4748	10.3154	12.4916	10.2941	11.098	9.9328	12.47	0	10.4353	8.72411	11.3328
HVM045	HC	8.72006	9.17631	10.0862	9.45792	10.4522	14.7147	13.219	10.0721	10.3116	11.0325	10.666	10.0442	10.8443	0	11.5073	8.95336	8.87237	7.94913	9.01145	10.4077	11.5782	10.4198	11.1486	11.1842	8.79666	11.3734	0	11.9644	11.1793	8.63964	9.59325	13.7745	10.9247	8.88057	12.429	9.94369	13.7025	10.7981	10.2805	12.465	11.0034	11.3167	9.30215	12.1677	10.1073	10.1982	9.42664	11.5147
HVM046	HC	9.0186	9.91836	9.93728	9.04189	10.4767	14.4213	12.8933	10.2901	10.4847	11.471	9.88944	9.41062	11.1545	0	10.4218	8.82783	8.60673	8.54017	9.82627	9.95628	12.0405	10.3592	11.7423	11.1064	8.22241	11.2957	0	11.8061	11.3558	8.81148	9.16223	14.2532	10.8357	8.58637	11.7302	10.3813	12.2849	10.7942	10.1862	11.9108	9.88832	11.1067	9.40686	12.5411	0	10.4226	8.06811	11.1146
HVM047	HC	9.40314	8.79333	10.0849	10.4213	10.8621	15.193	13.4721	10.2828	10.5695	10.573	10.6922	8.72383	10.7694	9.36414	10.0522	11.0607	9.58676	0	9.86508	9.89945	11.5624	10.7909	11.878	11.0239	0	11.7124	0	11.6725	11.4562	9.58725	0	12.878	11.0848	8.74097	11.2169	9.35646	12.3004	11.1201	10.2664	11.7437	9.93752	10.8634	9.63799	11.8812	0	10.5264	7.72473	11.0589
HVM048	HC	9.82196	8.73567	9.7082	10.3545	10.9971	15.4301	13.4422	10.2985	10.5707	11.4122	10.8924	10.0908	11.2266	9.05894	11.0682	10.0415	8.64645	9.22152	9.97879	9.97426	12.0587	10.6918	11.9472	10.7902	0	11.4636	8.28018	12.0499	11.2058	9.70874	7.95933	13.177	11.0581	8.63804	11.0354	10.5534	12.5857	11.3473	10.289	12.1173	10.5377	10.7433	10.3071	12.3757	0	10.2792	8.89941	11.3441
HVM049	HC	8.65188	8.54615	10.0949	9.72676	10.5264	14.6043	12.8199	10.2041	10.362	9.28657	9.90096	9.51198	10.732	9.38601	10.357	9.79293	9.06522	8.90795	9.24859	10.0453	11.7612	10.2305	11.378	10.7421	7.85184	11.2426	0	11.8162	11.1932	8.94565	7.91583	11.9649	10.5415	8.0964	11.5657	10.3743	12.1293	10.6421	10.0633	11.6523	9.19707	11.0056	9.55204	12.1451	9.51667	10.4496	7.8337	10.9523
HVM050	HC	9.01409	8.6672	10.3446	9.93181	10.7468	14.3571	12.9339	10.1089	10.5189	10.4789	10.4934	9.29449	11.2641	9.05383	10.024	9.55566	8.70755	0	9.24646	10.0952	12.204	10.6876	12.0068	10.8226	7.61584	11.4884	8.14459	11.3946	11.4868	9.41527	8.52884	13.0796	11.3123	8.91434	11.1766	10.3484	12.0095	10.9086	10.1802	12.1998	10.5264	11.1732	9.59203	12.1496	0	8.78584	7.41998	10.9034
HVM051	HC	8.99861	8.2482	10.6475	10.6036	10.2939	14.907	13.1453	10.2829	10.4974	0	10.1551	8.85915	11.1152	8.47993	10.6176	10.77	9.56457	0	10.3382	9.74952	11.6046	10.502	11.7923	10.344	12.2654	11.9038	0	11.3308	11.3643	9.5384	0	12.7653	10.6661	8.842	11.2201	10.2575	11.9817	11.0049	9.97754	11.9131	9.43175	10.8926	10.04	11.5197	0	10.5791	7.19327	11.3132
HVM052	HC	9.3646	7.60608	9.12464	9.88518	10.4909	15.4048	13.6566	10.2641	10.5444	10.5113	10.5569	9.75734	11.0157	0	11.339	10.627	8.81568	9.35152	10.1959	9.90621	12.0686	10.5766	12.1072	11.3158	12.4548	11.7264	8.15879	11.9264	11.7308	9.10495	8.76211	14.3252	10.8338	8.19437	11.8118	10.3061	12.705	11.4515	10.021	11.9984	10.1439	11.1574	9.81545	12.0894	10.6272	10.3458	7.11921	11.3487
HVM053	HC	0	7.01326	0	8.53127	8.65639	12.4139	10.9741	8.60958	9.19636	9.01727	7.81649	0	8.6891	0	9.2388	0	7.30855	0	8.362	8.74427	10.0146	8.43366	9.46486	8.68837	0	9.85173	0	9.92853	9.61174	0	0	10.336	10.1097	0	9.67578	9.03087	10.3511	9.13585	8.94952	10.2747	0	9.50466	8.99964	10.2472	0	0	5.45761	9.57391
HVM054	HC	8.89725	8.72469	10.1847	9.96369	10.1484	15.1169	13.5396	10.4849	10.603	9.30375	10.6123	9.47012	11.0924	8.42432	10.3066	9.7056	8.95485	8.80763	9.67615	9.75443	12.1494	10.1695	12.2991	10.9762	8.70839	11.5919	7.35391	10.9201	11.2334	9.68054	0	12.0915	10.8709	9.08067	10.515	10.3234	12.2211	11.4192	9.86367	11.5723	10.1429	11.1947	9.29732	11.7327	0	9.9682	7.2663	10.8519
HVM055	HC	8.47593	8.78289	10.4147	9.30017	11.0739	14.8604	13.1544	10.7289	10.9445	10.5348	10.7167	9.37036	10.9804	9.14849	10.9403	9.36071	9.51528	0	9.70289	9.8159	12.2049	10.0243	11.5609	11.2116	0	11.7152	8.4492	11.7884	11.1687	9.49329	8.02604	14.0452	11.1854	8.65587	11.5691	10.1477	12.5761	10.8482	10.1234	11.5018	10.141	10.9907	9.78159	11.4959	0	10.3552	8.97012	11.2248
HVM056	HC	8.86561	8.06637	10.6229	10.008	10.4871	14.1467	13.4241	11.2433	11.2524	11.4461	10.5091	8.96622	10.4258	0	10.4748	10.162	9.36284	9.19874	9.56601	10.0809	12.1239	10.9215	11.2131	11.0816	7.99806	11.7232	7.60768	11.4961	11.4476	9.63047	8.97997	13.7241	10.9636	8.85071	11.4385	9.93083	12.2119	11.259	9.9803	11.9202	9.28287	10.7871	9.79681	12.1979	0	11.3559	8.67387	11.6032
HVM057	HC	8.56593	9.84391	9.89767	9.58065	10.5532	14.8065	13.2547	10.0711	10.2632	10.3566	9.96215	10.3952	10.1759	9.92038	9.70426	10.2759	7.97634	8.62717	9.87232	9.53892	11.5383	10.4368	11.7758	10.2293	11.9854	11.5587	0	11.4273	11.7451	9.31243	0	10.8889	10.945	8.49619	10.6164	10.1143	11.7319	11.0161	10.1264	12.0537	9.84206	10.6284	9.8815	11.4089	8.70639	10.5079	9.41453	10.768
HVM058	HC	9.57005	9.53971	9.95469	10.6936	10.6643	15.5275	12.9581	10.6477	10.9761	11.229	10.3251	10.8592	11.2563	0	10.1792	8.87705	9.43052	8.82816	10.0622	10.1077	11.5041	10.686	11.9211	10.768	11.0947	11.7228	8.34336	11.6305	11.2159	9.91365	9.11733	13.1468	10.7886	9.13047	11.3056	10.236	11.369	11.0866	10.3875	12.2661	9.50056	10.6678	10.2274	12.5583	0	9.96142	9.19683	11.368
HVM059	HC	9.26043	8.57203	10.9675	10.2681	10.8379	14.6492	13.2839	10.6111	10.6526	10.6988	10.5765	9.76474	10.5773	9.55846	10.1327	9.36215	9.31674	8.70074	9.11183	10.2609	12.1232	10.6218	11.6597	10.8506	8.01232	11.8784	7.8614	11.2689	11.3888	9.5671	0	12.5671	11.1155	8.85145	10.7287	9.11133	12.0375	11.1538	10.2556	12.3027	10.1465	11.0322	9.78517	11.766	0	10.2136	8.42789	10.7697
HVM060	HC	8.7135	7.64934	10.4658	9.05862	10.1421	15.549	13.0412	10.6303	10.7654	10.1508	9.64168	8.04334	11.1369	0	9.89665	8.28792	9.08357	0	10.1472	10.198	11.8905	10.6802	12.5461	10.7386	8.27649	11.5811	0	11.5627	11.1103	9.55953	0	13.6838	10.3478	8.75217	11.2332	10.4691	11.6706	11.0102	10.2439	12.0671	9.13813	10.7527	9.42713	12.1111	0	10.2912	6.43156	11.0408
HVM061	HC	8.26182	7.66588	9.12866	9.77603	8.89303	13.9632	12.1049	9.34011	9.61981	9.69054	9.90467	9.97483	10.0852	10.2488	8.81492	10.6977	8.06158	0	10.0897	9.21832	10.9382	9.46677	11.3934	9.83825	0	10.4708	0	10.6477	10.2428	8.55288	0	12.6468	10.4616	8.70338	10.3486	9.22423	11.029	10.3889	9.96929	10.5383	0	10.0746	9.29464	11.617	9.9861	9.41092	7.47288	10.2326
HVM069	HC	9.0034	7.59001	10.2336	9.28712	8.41953	13.7455	12.5545	10.0441	10.109	9.5244	9.57685	8.67621	9.65878	0	10.4845	9.66617	9.40536	0	9.28813	9.25846	10.9599	9.57543	10.5518	10.3079	7.08546	10.2751	8.6555	11.2101	10.1212	0	0	13.2744	10.2937	10.0107	11.0185	9.55272	11.167	10.2216	9.60005	10.8988	10.134	10.7069	9.10262	11.7334	0	10.1224	8.54191	10.4437
HVM070	HC	0	8.39543	10.084	9.35266	9.6309	14.1446	11.8807	10.1783	10.6331	10.1277	9.73105	9.00827	10.6806	0	9.88827	10.0252	9.5425	0	10.0531	9.18681	11.3114	9.55586	10.1507	10.3651	0	10.4189	0	11.2423	10.2245	9.01194	0	12.2441	9.40429	9.05237	11.3683	8.58459	11.7587	10.5075	10.0249	10.6176	0	10.5584	9.94465	12.0011	0	9.62227	7.86623	10.5707
HVM072	HC	8.69011	8.99222	9.89919	9.5403	9.60186	14.1234	12.3769	9.56558	10.2813	9.11024	9.69337	9.95292	9.96132	0	9.75068	9.87082	9.07059	0	8.98566	9.84334	11.7342	9.76488	10.82	9.4783	0	10.809	0	10.7296	10.3137	8.55305	0	11.6475	9.84514	9.01992	10.2231	9.83573	11.0617	10.336	9.45188	11.5388	9.98408	10.3585	9.67861	11.5931	10.3716	9.8129	9.01774	10.2082
HVM073	HC	9.35037	11.8592	9.39577	9.94278	10.4763	15.4854	13.3107	9.28388	9.75851	11.1845	10.6401	12.4981	9.81595	11.8256	10.7777	11.4845	9.09852	9.02317	9.79425	9.51952	12.0551	10.3795	12.0034	11.1308	8.13395	11.1843	8.90552	11.9389	10.344	9.27821	9.67753	13.6223	11.0175	9.72986	11.5805	9.81545	12.4775	10.7311	10.0467	10.9163	10.7559	11.061	9.84105	12.2338	0	10.8488	11.2775	10.9835
HVM074	HC	8.89254	8.99583	10.0768	8.74363	10.4596	16.0498	13.8311	9.5683	10.096	9.09592	9.0056	9.05042	11.2057	0	10.1118	8.52836	9.31807	7.71797	11.2199	10.6735	12.0001	10.8301	12.0748	10.745	0	11.7511	0	11.4963	10.8684	8.89229	0	14.0509	10.184	8.67885	10.8992	11.0798	11.4153	11.5273	10.6914	12.2568	9.01953	11.3271	10.2889	13.3368	0	10.8724	6.65118	10.9799
HVM075	HC	9.44241	9.01707	10.5538	10.2145	10.9994	13.9777	12.427	9.97427	10.0234	11.4495	10.2859	8.98868	11.0564	0	10.9067	9.65811	9.48759	8.69685	10.0521	10.5752	12.5402	10.852	12.0804	11.0892	7.66692	11.7069	7.83135	11.8025	11.0913	9.6756	9.30463	14.2613	10.7488	9.2014	10.7324	10.7051	11.8593	11.3769	10.2944	12.2247	10.8729	11.1822	10.0114	13.0072	0	10.957	8.14228	10.9995
HVM076	HC	9.15595	9.19029	9.65727	9.38681	10.3858	15.7859	13.0552	9.60686	10.1041	11.302	9.95851	9.78408	10.8355	8.8884	10.5886	9.8464	8.87528	8.62703	10.1465	10.59	11.8273	10.031	11.3139	10.9974	7.33121	11.3971	0	11.4703	10.8312	9.01058	8.67885	14.5282	10.1685	8.67089	11.6252	9.96169	12.144	11.5032	10.3459	12.0566	10.4284	11.3497	10.3548	12.6915	0	10.6484	8.34683	10.6308
HVM077	HC	9.64315	10.0913	10.2611	10.4659	10.8794	15.1833	13.1675	10.5526	10.8834	10.5443	10.7963	10.3485	10.9898	9.68613	10.5525	11.5108	8.12143	8.61031	9.36	10.4969	10.9932	10.6208	11.7534	11.0553	9.83296	11.0378	8.37554	11.4124	11.2029	9.87953	9.44947	14.6547	10.8156	8.9719	11.4406	10.9799	12.9753	11.3176	10.3099	12.2012	10.647	11.2379	10.179	12.6963	0	10.8722	9.36677	11.3426
HVM078	HC	8.85656	14.5316	10.4279	9.45399	9.38904	13.6185	11.9141	8.63526	8.71119	9.34423	9.74347	15.2202	9.14149	14.2504	10.4323	9.72684	7.61703	8.67931	10.9322	9.91969	11.4353	9.19547	11.1749	10.5984	8.11491	10.5043	8.25566	11.1906	9.96349	8.37196	9.84682	13.9383	10.1073	9.98184	11.1001	8.34292	12.3413	9.9924	9.41961	11.2691	10.1295	10.2397	9.00261	11.4704	0	10.4532	14.7874	10.4918
HVM079	HC	9.02683	8.82282	10.672	8.92923	10.6109	14.4484	12.8748	9.68697	9.87727	11.0778	9.44793	9.48017	11.1175	9.03438	10.1405	9.20657	8.99566	8.74281	10.9989	10.8869	11.6664	10.812	11.6274	11.0927	10.899	11.2305	0	11.8034	11.6057	9.38702	9.324	13.5567	10.7505	8.81813	11.1045	10.4973	11.7036	11.2589	10.3343	12.4726	10.5162	11.3309	10.1043	12.7802	0	11.1629	8.03916	11.2759
HVM080	HC	8.96615	9.14979	9.16669	9.28929	10.903	13.6767	12.1909	9.9769	10.3863	11.5372	10.3004	9.97885	10.548	9.77052	10.6582	9.56043	8.33511	0	10.7122	9.69057	12.0428	10.2452	11.5294	10.7261	11.3381	11.2143	0	11.1628	11.4165	9.04352	8.69452	13.8998	10.7323	9.25158	11.6509	10.0197	12.6146	11.0964	9.87639	11.3604	10.3185	10.9164	10.0212	12.4617	0	10.8506	8.3753	11.0687
HVM081	HC	8.73345	11.2399	10.3363	9.6225	10.6391	16.1667	13.9976	10.0425	10.0994	9.55385	9.96942	12.2916	11.1405	10.497	9.84166	8.6782	9.44936	8.26234	10.4605	10.5374	12.0348	10.2232	12.1578	10.7143	10.3539	11.4272	0	11.4485	11.523	9.03715	9.57566	14.2961	10.9084	8.98303	11.4616	10.2238	11.8383	11.3457	10.1679	11.7148	9.93582	11.1127	10.1289	12.6891	0	10.7086	9.99071	10.8871
HVM082	HC	9.56336	7.55171	10.0799	9.81545	10.6508	15.1272	13.2911	10.175	10.2437	11.6434	9.85994	8.55041	10.8184	0	10.0194	10.5971	9.2998	7.75102	10.8974	10.0419	12.0355	10.4551	11.4014	10.7519	0	11.1859	7.79646	11.8705	11.3693	9.08824	9.11156	13.7466	10.978	9.64109	11.383	10.2729	11.7652	11.1883	10.3964	11.2451	11.0042	11.2207	10.121	13.0532	0	10.9142	7.71234	11.1027
HVM083	HC	9.55671	10.0389	10.2122	10.0446	9.9425	14.7681	12.7446	9.66064	10.1705	11.2676	9.72314	10.3758	10.5523	9.19862	10.5742	9.49505	8.55685	7.90657	9.47149	10.0884	11.4152	10.441	11.6173	11.2503	9.36735	10.9413	0	11.5707	10.2908	9.64433	0	14.8613	10.3538	8.52056	12.4091	9.55456	12.8275	10.7457	9.71602	11.6294	9.25847	11.3533	9.95186	12.1763	0	10.6864	9.08106	10.9855
HVM084	HC	9.53413	8.44812	9.99439	9.94426	10.5302	15.0772	13.0908	9.96661	10.214	11.3045	9.94849	9.228	10.7699	8.91642	10.352	9.70587	9.19434	7.98011	10.8924	10.3555	12.3269	9.91766	11.0731	10.6875	8.29547	11.2893	0	11.5475	11.1895	9.18172	8.55988	13.9965	11.2058	9.05156	11.1965	9.69291	11.7977	11.1958	10.0315	11.8518	10.4823	10.9431	10.0286	12.448	0	10.752	7.81952	10.9382
HVM085	HC	9.54071	11.8131	10.4649	9.92208	10.6457	14.7503	12.897	10.2185	10.283	8.36464	9.97575	12.6052	10.6233	11.8833	10.5429	11.3549	8.78529	0	9.92109	9.8821	12.0632	10.1499	11.6627	10.9622	7.58302	11.1116	0	12.0475	11.0009	9.42565	9.35472	14.5016	10.5176	9.34403	11.4782	9.76063	11.9146	10.8439	10.1387	11.4285	10.418	11.0301	9.80827	12.3212	10.1219	9.57636	11.5723	11.0897
HVM086	HC	8.75653	13.5773	10.6673	9.73083	10.164	14.2459	12.4904	10.2076	10.2683	9.48495	9.48263	14.4279	10.5629	12.9885	9.80268	9.89839	8.41566	0	10.7493	9.84936	11.8523	9.59522	11.0013	10.2024	7.91811	11.2402	0	11.2693	10.9908	9.10589	8.46133	14.1457	10.1019	9.89497	11.0747	9.29526	11.6027	10.8669	9.68227	11.5821	10.3431	10.8083	9.24153	12.2865	0	9.30507	12.9156	10.7562
HVM087	HC	8.95809	9.88163	10.529	9.1733	10.9491	15.7069	12.3884	10.0841	10.1886	10.342	9.64562	10.5998	10.7365	9.19455	10.2856	9.77937	8.67096	0	9.90255	10.4542	11.6507	10.1989	10.5961	10.7792	11.8406	11.3504	0	11.6186	11.1793	9.26309	9.24978	15.1038	10.2635	9.56727	11.7907	10.2646	12.6649	10.9804	10.424	11.8518	9.78558	11.3021	10.5852	12.4961	0	11.1205	9.31152	10.7326
HVM088	HC	9.23346	12.2092	9.88639	9.44123	10.5723	15.4019	12.8321	9.87813	10.0909	9.82025	9.54864	12.664	10.7683	11.8577	9.82338	7.27582	8.4956	8.22154	10.632	10.3208	11.9353	10.3752	11.4472	10.4211	8.75834	11.4382	0	10.8482	10.9156	9.32269	8.44587	14.0441	9.96129	8.96707	10.2121	10.1089	11.793	11.0707	9.96187	12.1026	8.42889	10.9648	10.0128	12.5872	0	10.679	12.0845	10.7397
HVM089	HC	8.98481	11.2999	9.52968	9.34594	9.97236	15.0364	12.8557	10.0193	10.3882	10.4323	9.42855	11.6335	10.2725	10.9718	9.40153	11.9111	9.17861	0	9.84446	9.82521	10.8924	9.25689	11.236	10.0728	0	11.3419	0	11.1782	10.4207	8.81444	0	13.4712	9.99056	9.37478	10.5496	9.18052	11.2064	10.0501	10.3372	11.1963	9.33457	10.6589	9.6841	11.7428	0	10.5146	9.65269	10.3469
HVM090	HC	8.74356	11.6887	9.76898	9.80806	10.4751	12.8868	12.322	9.87433	10.0578	11.4544	10.4072	12.2341	10.5591	11.1718	11.0571	9.77935	8.61209	8.73114	9.80865	10.6413	11.7471	10.3214	11.4077	11.1206	0	10.9091	8.33939	11.6195	10.7516	9.47129	9.52362	14.2147	10.6365	9.06089	11.7528	9.62169	12.7586	10.9954	10.0671	12.1858	10.2712	11.2398	9.54222	12.1255	11.3234	10.821	11.6476	11.1309
HVM092	HC	9.49917	12.1447	10.192	9.95281	10.727	14.5502	12.8787	9.70654	10.011	11.2627	9.97101	13.17	11.114	12.2342	10.7041	11.5605	9.18351	7.32928	10.6935	9.3835	11.4517	10.2924	11.1205	10.7031	10.1058	11.5326	7.69531	12.0088	10.9761	9.34735	9.4025	13.7734	10.7943	9.10095	11.7503	9.82021	12.2521	10.5886	10.3489	10.3465	9.87555	11.1399	10.2243	12.5396	0	11.235	10.95	11.0289
HVM093	HC	8.91421	11.8223	10.2535	10.7534	10.7799	14.9068	13.0199	10.2409	10.5361	11.801	10.2957	12.8359	9.17684	12.119	11.2853	10.7712	8.74238	8.74496	11.0329	10.211	12.0312	10.1527	11.8033	10.9377	10.3687	11.222	8.49068	11.618	10.7104	8.97989	8.59551	13.7338	11.1748	9.95386	11.9627	9.65749	13.1184	11.0267	10.3121	11.4564	10.8163	11.1171	9.97309	12.268	10.3453	10.4025	11.7213	10.8302
HVM094	HC	8.51931	11.7116	9.7041	9.54518	9.28082	14.9367	12.9118	10.2811	10.4097	10.3599	9.92415	12.4901	10.801	11.5797	10.5539	9.09217	8.84219	8.28677	10.3119	10.5468	12.1466	9.86691	11.9665	10.8427	0	11.1036	0	11.471	11.1053	9.08727	8.85075	14.1071	10.6971	9.1009	11.1657	10.008	12.1051	11.3919	10.3639	12.08	9.95948	11.1861	9.90664	12.0681	0	10.5664	10.7442	10.8992
HVM095	HC	8.16193	9.79581	10.6862	10.1542	9.25676	15.0159	12.9829	10.2545	10.6315	10.0651	9.5639	10.4878	11.1132	10.6027	9.65939	9.41417	9.36847	0	10.7031	10.4128	12.1489	10.5467	12.0094	10.6362	9.58203	11.5342	0	11.77	11.1852	9.1597	8.77351	13.6802	10.4207	8.36882	10.5323	10.8172	11.502	10.948	10.5873	12.3023	9.87869	11.0735	9.01163	12.7517	0	9.99822	9.61033	11.1557
HVM096	HC	8.83595	9.14218	9.77103	8.87687	10.755	15.5535	12.9136	9.74235	9.92987	10.9167	9.67977	9.54058	10.862	0	10.789	11.0676	9.26407	8.97978	9.84371	9.56526	12.0782	9.91499	11.8621	10.9091	8.50916	11.2236	0	11.8908	10.4785	8.26275	9.01493	13.4367	10.8959	9.37661	11.5468	9.86539	12.6133	10.717	10.6091	11.0012	10.8815	11.0377	9.1863	12.2835	0	10.4016	8.91543	10.7452
HVM097	HC	8.36102	7.82061	8.58646	9.80573	10.588	13.637	11.6814	8.87983	9.5524	10.7399	10.0247	8.59289	10.2189	0	10.1661	10.0417	8.06633	0	9.48325	9.84462	11.2709	9.95729	10.7283	10.5602	0	10.9024	0	11.5954	10.8146	9.27385	0	13.3435	9.54889	8.05587	11.0603	9.93681	11.3565	10.4212	9.61714	11.529	0	10.7305	9.5688	12.0446	0	10.5248	7.62733	10.4651
HVM098	HC	9.06854	8.38526	8.86333	8.90582	10.3891	14.2633	12.4415	8.98621	9.25659	9.613	9.92625	10.1407	10.3406	0	10.1008	9.64298	8.46951	0	9.10393	9.80421	11.3423	10.1139	10.7975	10.4118	8.38042	10.5695	0	11.2042	10.9528	8.91193	0	13.4607	10.451	8.78205	11.1884	9.38807	11.6919	10.6329	9.49413	11.4135	9.94991	10.515	9.30531	11.9098	0	10.4469	7.50832	10.7352
HVM099	HC	8.94502	8.64885	8.99707	9.75138	10.6096	14.06	12.6318	9.96748	9.93627	10.3508	9.11678	9.30431	10.4727	9.06202	10.8277	9.71122	8.98254	8.61296	9.64313	8.65544	11.3743	10.3901	10.3348	10.7002	11.445	9.81108	0	11.5492	10.6831	8.69136	9.19835	14.3354	10.3068	9.30048	11.6939	10.171	12.6284	10.9454	10.1175	10.2973	9.66719	10.5102	10.1179	12.3118	0	10.7821	7.76084	11.4153
ABN-039	PCa-AS	9.22261	8.65109	10.384	11.1237	10.5682	14.6402	12.7021	10.5727	11.1279	10.8088	10.6298	9.74843	10.7249	8.70816	10.6819	9.39959	9.0993	8.5186	10.6108	9.68572	11.6606	10.4762	11.607	10.9456	7.63407	11.3245	0	11.6899	11.358	9.83158	9.44923	14.446	10.2146	10.2765	11.8136	9.92078	12.5875	11.2068	10.3924	11.9558	9.39878	11.2797	10.2061	11.8741	0	9.79895	8.23446	11.2479
ARH-164	PCa-AS	9.47409	10.0165	10.1309	10.5822	0	14.786	13.1862	10.8442	11.0435	10.8638	10.3691	10.8246	9.56744	10.4761	9.58654	9.9597	9.6504	0	10.1703	10.4747	11.9133	10.3798	11.0522	10.1797	0	11.4165	0	11.2287	10.8814	9.31592	9.5858	12.7348	10.6671	9.78037	10.2799	9.81955	11.0849	10.4951	9.99883	11.7447	9.66543	10.3006	9.47036	12.2827	0	10.2923	9.64662	10.6761
BB-073	PCa-AS	9.43442	9.93779	9.4098	10.2811	10.3716	14.8343	12.5291	10.549	10.822	9.45097	10.8104	10.5731	11.0455	10.1545	10.0625	9.8344	8.73091	0	10.1404	9.79869	11.7803	10.1713	11.5563	10.8962	12.286	11.4236	0	11.5851	11.5179	9.63983	8.8059	13.439	10.7487	8.91549	11.8505	9.73756	12.5706	11.279	10.2289	11.6445	10.6652	11.2085	10.1358	12.6045	0	10.6925	9.01746	11.1572
BB-172	PCa-AS	8.59474	13.2029	9.98301	9.76953	0	13.6532	11.7258	10.2698	10.2464	10.4094	8.94115	13.4229	9.92619	13.4999	9.72345	9.4374	9.14431	0	10.6221	9.35539	11.1938	9.52301	10.661	10.1931	0	10.6532	0	10.5338	9.98704	8.69484	0	13.9918	9.36896	9.1638	10.7954	9.22732	11.051	9.9673	9.53194	10.7459	0	10.2935	9.40135	11.2837	0	9.61397	10.8204	10.053
BB-196	PCa-AS	9.55752	11.0127	11.1866	11.1895	10.997	14.4062	13.3205	10.5077	10.5283	11.2154	11.0207	11.9019	11.5867	10.4556	10.807	11.0655	9.60678	8.51952	10.0943	9.98513	12.1802	10.2285	11.4389	11.0584	0	11.2926	7.92309	12.0539	11.5049	9.50167	9.49213	14.2873	11.3675	9.90886	11.7921	9.55309	12.7294	10.9632	10.3543	11.7826	11.149	11.2728	10.0559	12.2357	10.3759	10.7295	9.87872	11.3095
CLC-125	PCa-AS	9.51305	11.5252	9.35143	10.8871	10.3188	14.7324	13.4032	9.9857	10.5172	10.9673	10.2582	11.8684	10.8315	10.7596	10.8525	8.6926	8.64561	9.00374	10.8867	10.1394	11.7807	10.1984	11.1893	11.0665	7.72727	10.8666	8.32628	10.9733	10.208	9.3421	8.50078	15.4172	10.4696	8.57802	12.6885	8.07653	13.0437	10.7272	10.0533	11.7348	10.3221	11.2156	9.98084	13.2563	0	10.2097	10.5564	11.6362
CSTL-194	PCa-AS	8.64815	12.5358	8.88015	9.80881	8.7928	13.2222	12.0805	9.36859	9.58422	10.972	9.76431	12.7113	10.7375	13.918	10.7856	9.9495	8.43953	0	9.33299	9.48183	10.5839	9.60997	10.392	10.922	8.41363	11.0081	8.511	11.0652	10.5906	9.27061	8.5298	15.7101	10.3745	9.539	12.3994	9.35196	13.7956	10.4556	9.41111	11.2463	9.89853	10.6085	10.002	12.3874	0	10.1929	12.6346	10.924
DA-181	PCa-AS	9.83097	12.4332	10.1083	10.6324	10.3617	14.1557	12.4439	10.2435	10.3845	11.4924	10.5815	12.3304	10.7243	11.1777	10.549	10.3827	9.07514	8.86225	10.2179	10.5409	12.0896	10.3969	11.654	11.0265	8.01648	11.4048	9.30035	12.0201	10.82	9.66213	8.47555	14.6752	10.3345	9.11048	11.9179	9.96526	12.3373	10.7708	10.1847	11.9929	10.0587	11.1919	9.81583	12.1392	9.09295	10.6523	12.12	10.9176
DAP-043	PCa-AS	9.18432	7.6851	10.4755	9.44267	10.8132	14.5087	12.2032	10.131	10.6262	10.1141	10.7256	8.61108	11.3308	0	10.149	9.18166	9.29018	0	8.71989	10.2969	12.0112	10.8641	11.7619	11.1732	7.63789	11.823	8.08908	11.5755	11.9739	9.39691	8.82197	13.7534	11.004	9.17056	11.5631	10.5576	12.5234	11.297	10.4892	12.2752	8.30762	10.9924	10.1007	12.1947	0	10.5923	6.01475	11.3272
DWH-178	PCa-AS	9.46486	13.2413	9.59712	10.8738	10.7706	15.9101	13.8014	10.1443	10.3361	10.3299	10.4536	13.7793	10.6891	12.5826	10.1699	9.75843	9.94553	8.07133	11.404	10.2791	11.7684	10.1295	11.0853	10.5396	7.32979	11.3869	0	11.7455	11.0249	9.27594	9.00311	14.6691	11.0543	10.0845	11.6341	10.5809	12.004	11.0941	10.5571	11.6702	10.0101	10.9985	9.92817	12.4977	0	11.3028	12.7191	11.0241
ETO-161	PCa-AS	9.43297	10.8108	9.37645	10.5248	6.59428	14.4547	11.9192	10.4117	10.5577	11.1549	9.78021	10.9951	10.2456	10.2196	9.48692	9.42061	9.36316	0	10.7607	9.99681	11.665	9.20191	10.8186	10.0739	8.47072	11.1824	0	11.3807	10.6659	0	8.84993	13.0247	9.65565	9.37578	10.5269	9.51248	10.4598	10.0224	9.78409	11.2249	0	10.4549	9.18383	12.0856	0	9.88603	11.1282	10.2537
GG-151	PCa-AS	8.86754	11.3565	8.81877	10.449	0	13.2717	12.3467	10.1205	10.5903	11.272	10.5102	11.9603	9.98474	11.1517	9.50927	9.8207	9.1139	8.77183	9.39403	9.96732	11.5383	9.58855	10.9777	10.6009	0	10.6105	7.92607	10.9049	10.2156	8.98552	0	13.088	10.3901	9.07087	11.4418	9.13261	11.9306	10.3868	9.61441	11.0328	8.85137	10.8787	9.41874	11.6081	0	10.0334	10.2349	10.3952
GJB-124	PCa-AS	9.10969	10.4612	10.5565	11.3404	10.8669	15.2725	13.2783	10.4239	11.0007	12.0692	10.2068	11.4989	11.3056	9.84126	11.642	9.8366	8.76926	8.20396	10.0702	9.87059	11.7294	9.40155	11.6388	11.5612	7.5935	11.1202	0	11.6115	10.9167	9.5599	9.08355	14.8178	10.5306	9.45499	11.9756	9.43956	13.2732	11.0616	10.2165	11.367	10.3035	11.1993	10.0105	13.069	0	11.3123	9.65717	11.1304
GR-149	PCa-AS	9.58842	11.6608	10.1817	11.0492	0	13.0092	12.364	9.99544	10.4019	10.5283	10.8838	12.5385	10.5178	12.1518	10.501	8.90344	9.59529	9.01458	10.852	10.4054	12.0674	10.2918	8.95811	10.6079	9.33059	11.2666	8.83143	11.4723	10.9653	9.30492	9.1867	13.3568	10.6262	9.17587	11.028	9.24747	11.7387	10.7174	10.6561	11.8829	10.0582	10.8971	10.6139	12.4996	0	11.2015	10.8475	11.4114
IU-170	PCa-AS	8.9314	11.468	9.35723	9.58113	0	14.1996	12.1968	10.2703	10.5477	11.4219	10.1452	11.6744	9.84737	11.4	9.84936	9.66729	9.08435	0	10.1082	9.96993	11.038	9.36251	10.4522	9.75371	0	10.7957	8.01661	10.9987	10.5573	0	0	13.6183	10.752	9.47731	10.9597	9.27426	11.9195	10.2527	9.64594	11.1551	10.054	10.2975	9.61252	11.3096	0	10.0025	11.1349	10.4144
JAS-100	PCa-AS	8.93993	8.61445	10.0319	9.9859	10.9009	14.6783	13.4952	10.0866	10.4743	10.2371	9.92707	10.0006	10.9943	0	10.8058	10.4902	9.0412	0	9.317	10.2402	12.3793	10.7509	11.7969	11.2477	0	11.5523	7.92234	11.844	11.2969	9.04108	9.45347	14.874	10.8047	9.26693	11.8112	11.0527	12.3532	11.45	10.2545	12.2827	10.3331	11.384	9.94961	13.0394	0	10.9941	8.50005	11.2977
JDH-038	PCa-AS	9.32711	10.4115	9.01582	9.78333	10.5568	14.0686	12.6781	10.3542	10.566	11.0146	10.8534	10.6718	9.85479	9.69517	10.6063	9.31035	9.44176	0	9.71348	10.1993	11.8287	9.739	11.8829	10.6155	9.83455	11.4975	0	11.4815	11.1522	9.82228	0	13.5969	10.6073	9.34812	11.3338	9.4598	12.1688	10.4858	10.0594	11.9801	9.69826	10.318	8.78303	11.4204	0	9.99456	9.40434	11.063
JFR-021	PCa-AS	0	9.45442	9.36474	9.39992	9.16545	13.2553	11.641	9.66477	10.0547	8.38511	9.5767	11.175	9.74841	10.4369	10.475	10.7742	9.3916	0	9.97539	9.33317	11.0923	9.78341	10.6998	10.4188	0	10.7858	8.10879	11.1981	10.4115	9.30937	0	12.7257	9.74859	8.87403	11.1375	9.55492	10.8214	9.99563	9.56308	10.9421	0	10.5568	9.27297	11.5453	9.30194	10.1558	9.49705	10.4702
JG-087	PCa-AS	8.83427	8.96844	8.9701	10.8253	11.1794	14.1105	13.5456	10.8905	11.2136	10.6197	11.5145	10.4377	10.4641	9.46609	10.6606	9.32388	9.57279	9.55539	10.3453	10.1832	12.2231	10.9989	11.7651	11.0968	8.74978	10.6616	9.35554	11.7276	11.6912	9.53711	8.66594	14.0482	10.8923	9.33144	11.3731	10.7413	12.5514	11.4513	10.5356	12.2232	9.97382	10.7963	10.0106	11.8141	0	9.81178	8.05021	11.3032
JK-160	PCa-AS	9.71732	10.8445	8.40541	11.0354	0	14.1855	12.4122	10.8865	11.1754	10.5136	10.8544	11.3187	10.4562	9.94831	9.95943	9.34404	9.70183	8.06611	9.36892	10.2278	11.2374	10.0529	11.0774	10.306	10.1447	11.1745	9.58492	11.1329	10.782	9.2794	8.35922	13.5522	10.2515	8.9319	11.2551	9.27499	11.5926	10.4239	10.0453	11.6502	10.0736	10.7879	9.42834	11.7983	9.59307	10.236	9.62063	10.7211
JLA-035	PCa-AS	8.51101	8.89068	10.5578	10.7319	10.603	14.7395	12.9843	10.4873	10.7577	10.5476	10.8874	9.3672	10.5478	9.22346	10.7222	9.87811	9.52667	0	9.13321	10.3483	12.2217	10.9972	11.7068	11.0909	8.83471	11.8008	0	11.9512	11.4531	9.71866	9.22	13.5174	11.2325	9.72851	11.5803	9.32209	11.9919	11.1131	9.95252	12.1066	10.0903	10.9649	9.77418	11.9152	0	10.8514	7.76871	11.3447
KGH-203	PCa-AS	8.93261	13.082	10.2376	10.4777	10.5702	14.7633	12.4362	9.87434	10.0622	11.7204	10.0458	13.7282	10.5399	13.5426	10.3502	8.78702	8.58028	8.6246	10.4602	9.85289	11.5057	9.94818	11.2312	10.8346	9.22558	11.1438	6.51524	11.93	10.6844	8.99231	9.0094	14.2131	10.5179	9.63465	12.0999	9.51998	12.3587	10.9361	9.70352	11.4822	11.3094	11.1854	9.52273	12.2114	0	10.8396	13.2937	11.1206
KSM-123	PCa-AS	7.91742	12.6408	10.7885	9.67985	9.19713	15.0973	13.261	10.08	10.5388	12.0523	9.50533	13.834	10.6757	11.6983	10.4429	9.71418	8.93048	8.50943	10.688	10.2452	11.6143	10.2276	11.4137	11.2215	12.6757	11.3315	0	11.4779	10.6808	8.80967	8.36313	15.8611	10.6416	9.6906	12.6348	9.60604	12.8235	10.9921	9.8922	12.0712	0	11.3941	9.95132	13.1577	10.5658	10.6463	12.6473	11.2766
MB-139	PCa-AS	8.99918	9.38716	10.0454	10.3523	10.3569	14.0291	12.2026	10.0745	10.2863	10.4859	9.81622	11.1698	10.0769	10.0944	10.2274	9.63557	8.83171	0	10.6259	10.0127	11.2385	9.76467	11.3237	10.4354	11.1142	10.8287	0	11.167	11.179	9.29599	8.1043	13.3303	10.2587	8.8467	11.1885	10.0842	10.9139	10.6467	10.1233	11.344	9.49322	10.8256	9.58605	12.1126	0	10.5714	9.08097	10.9166
MTS-042	PCa-AS	9.13276	9.84547	10.6882	9.83913	10.8113	13.832	12.4197	10.3888	10.6109	10.3362	10.7019	10.3165	10.8595	9.41162	10.0718	9.31705	9.50006	0	12.1895	10.2714	11.9372	10.9768	11.4453	10.9492	8.1701	11.8666	0	11.7637	11.6201	9.65282	8.6948	13.6846	10.9819	9.65116	11.2366	10.0198	12.3393	11.2936	10.1836	12.2021	10.0501	10.6515	10.2416	11.7005	0	10.4626	8.81354	10.8123
NK-117	PCa-AS	9.70672	9.62578	9.30899	10.6411	10.252	14.7447	12.9598	10.4525	10.7314	11.9735	10.5596	10.3645	10.8657	9.36366	11.1874	10.0697	9.12826	0	9.32777	10.1342	11.7547	10.6784	11.7226	10.991	0	11.6587	9.70511	11.9293	11.3085	9.78907	9.31502	14.5747	10.7352	9.16284	12.1412	9.97556	12.2172	10.7974	10.2964	11.8297	0	11.4197	9.96317	12.7115	0	10.907	8.45046	11.2047
NMJ-192	PCa-AS	8.57531	13.0527	8.77107	10.3335	9.48061	12.954	11.9023	9.13044	9.30747	9.46428	9.97938	14.2862	10.4804	13.2478	10.516	11.5178	8.71361	0	10.5676	8.95611	10.8989	9.3196	10.6411	10.3405	8.07629	10.4728	8.77303	11.2168	10.226	9.28288	8.98612	13.5325	9.94804	9.43445	11.4562	8.99306	11.6074	10.2838	9.6513	10.2934	9.68708	10.7386	9.27444	11.8505	0	10.1068	13.7235	10.7167
PB-142	PCa-AS	9.08279	12.0958	8.63953	9.77734	10.5972	14.5759	12.8984	10.0755	10.2697	10.5084	9.62231	13.2048	10.6759	12.0989	10.1761	9.50734	9.22105	0	11.0115	9.72845	11.2226	9.62451	11.1827	10.3458	11.1867	10.7288	0	11.0632	10.779	8.98569	8.80284	13.4506	10.2548	9.5437	11.19	9.28139	11.0544	10.1772	9.6546	11.2103	10.0712	10.7493	9.59456	12.1204	0	10.8674	11.7547	10.8818
PH-163	PCa-AS	9.20445	9.70181	10.0665	10.2498	0	13.8738	12.5505	10.896	11.196	10.7512	10.1301	9.75917	10.9377	9.04776	9.37352	9.61393	9.59052	0	10.4412	10.2781	11.8133	9.90132	10.7687	10.0724	7.65529	11.1778	8.40779	11.6775	10.9021	9.01649	9.02194	13.417	10.5533	8.7742	10.8259	9.77238	11.1482	10.6718	9.978	11.6481	9.86429	10.5985	9.74112	12.5586	0	10.6332	9.50156	10.794
PHO-162	PCa-AS	9.78474	10.5868	9.838	10.9061	0	13.9743	12.4381	11.0058	11.32	11.6675	10.4861	10.7224	10.424	10.255	10.2131	8.68126	9.94756	0	10.1073	10.1685	11.816	10.2791	11.325	10.7185	0	11.402	8.77376	11.0351	11.0507	9.74054	9.02892	15.3647	9.93784	8.54057	11.6576	10.0963	11.8318	10.8299	10.0611	11.7887	7.96293	11.0299	9.86261	12.2896	9.48337	10.3928	10.005	11.089
PJN-167	PCa-AS	8.78394	12.1851	9.53845	10.1353	0	13.4815	11.846	10.4208	10.6165	10.4255	9.87538	12.5417	10.2865	11.9046	9.72213	9.06863	9.25003	0	9.97068	9.96997	11.3043	9.97972	10.6893	9.53411	0	10.6309	0	10.9212	10.3446	9.15917	9.05901	12.825	10.0615	9.06894	10.036	9.40348	10.5175	9.89086	9.81201	11.1029	9.23226	10.166	9.28983	11.5606	0	9.89809	11.2818	10.2645
PW-058	PCa-AS	9.18746	8.06833	10.1212	10.4339	10.5424	14.813	13.205	10.2837	10.5892	11.9824	10.8428	8.86409	10.9227	0	10.7661	10.2295	9.37849	8.15615	9.26319	9.84261	11.8995	10.3788	11.6968	10.8993	0	11.2798	8.54097	12.0671	11.1386	9.36676	7.95224	14.2175	10.9575	9.35658	11.8961	9.56497	12.4535	11.1575	9.91496	11.5476	10.7116	10.9087	9.70357	12.0387	0	9.31133	6.47303	11.5613
RB-173	PCa-AS	0	12.12	9.59249	9.05297	0	13.6884	11.8226	10.4787	10.5174	10.5876	9.27585	12.4943	9.21548	11.0458	9.96994	8.96893	9.25879	0	10.1734	9.41093	11.1561	9.70341	10.5314	10.0835	0	10.5155	0	11.2787	9.96157	0	8.39847	13.5051	10.031	8.42037	11.1909	8.94794	11.6708	10.2263	9.69114	10.8754	8.24658	10.3598	9.52369	11.5535	0	10.5173	11.349	10.3377
RCL-050	PCa-AS	0	7.03891	0	8.90807	0	11.2444	10.4582	7.38779	8.33186	0	9.17453	0	7.74568	0	8.2104	0	0	0	7.99093	8.79718	10.1922	8.2833	9.83403	8.4953	0	9.45721	0	9.45084	10.7741	0	0	10.9039	9.35572	0	9.61727	7.96166	9.79104	8.95365	9.09058	9.9273	0	9.15683	0	8.22306	0	0	4.51531	9.7959
RD-212	PCa-AS	9.40929	12.2856	9.15213	10.8666	10.5044	13.863	13.1695	10.0845	10.2123	10.7146	10.5807	13.4043	10.6792	12.987	9.87418	10.0024	9.047	8.05283	10.2209	9.7198	12.0781	9.9959	11.4343	10.5834	6.57074	10.8913	8.7333	11.8232	10.7329	9.33612	9.42079	14.0602	10.8202	9.87298	10.0749	9.5071	12.1007	10.417	10.3047	11.2584	10.9295	10.9191	9.49129	12.5328	0	11.0426	12.1706	10.7436
RE-059	PCa-AS	9.62705	8.64507	9.55896	10.5124	10.9441	14.5971	14.216	10.8265	11.0865	8.03591	10.5279	10.3398	11.0091	0	10.0416	9.87133	9.16135	0	10.3693	10.0506	11.9723	10.6685	11.7271	11.0487	12.0407	12.1793	0	11.355	11.8742	9.54375	0	12.9431	11.2316	8.43364	11.1346	10.3363	12.0268	11.2247	10.3838	11.9822	10.0318	11.0484	9.69835	11.8142	0	10.6421	8.06529	10.8104
REH-153	PCa-AS	9.05746	10.3909	9.25757	10.2432	9.32044	13.856	12.5457	10.334	10.9739	11.9872	10.3588	10.8734	10.6821	10.5325	9.82365	8.83532	9.68719	9.24563	7.9547	10.2142	11.4951	10.0997	11.128	10.5461	11.7284	11.2102	9.06279	11.3043	10.8622	8.89823	9.06495	13.3564	10.8151	9.63951	11.2895	10.0691	11.7712	10.7656	10.057	11.4908	10.6669	10.7202	9.77312	12.1743	9.56222	10.8549	9.33595	10.6087
RJW-175	PCa-AS	8.75162	12.9862	9.33412	10.0422	10.3344	14.0557	12.4046	9.80228	9.86379	11.4271	9.92889	13.5846	10.4825	12.8337	10.6201	9.08449	8.9229	0	10.5372	9.90795	12.1334	9.53448	11.485	10.5763	7.37907	11.464	0	11.4027	10.7269	8.79313	8.68005	13.6663	10.6126	9.6618	11.2255	10.0895	11.8374	10.8793	9.95814	11.7227	9.89271	10.8703	9.92306	11.7311	10.0004	10.6992	11.9757	10.8109
TJL-150	PCa-AS	9.0635	11.3074	9.11575	10.0684	7.51899	14.4778	12.6427	10.5095	10.759	10.9666	10.2384	10.8669	10.1211	9.81076	10.1857	10.2879	9.30625	8.1241	8.06345	9.64372	11.1574	9.55029	10.805	10.2717	0	10.8722	8.65977	11.1816	9.81711	9.17507	9.02903	12.9513	10.2636	9.25456	11.3612	8.71982	12.0364	10.321	9.68726	11.0235	10.012	10.5602	9.53715	11.9551	0	10.0853	10.5599	10.271
WK-109	PCa-AS	9.00504	10.6076	9.69372	10.4725	9.82414	15.3987	13.8399	10.4343	10.6493	10.5339	9.75238	12.0225	10.7939	10.6327	9.91962	8.68063	9.11261	8.38122	9.73002	10.0378	11.895	10.6699	11.9221	10.7414	8.49066	10.9118	0	11.4901	11.4449	8.9964	8.28977	14.873	9.76342	9.32166	11.6976	10.053	12.4668	10.8809	10.1378	11.5017	10.3004	11.2034	9.96254	12.8235	0	10.7541	10.4959	11.0582
WL-144	PCa-AS	8.92946	10.6596	9.71962	10.0416	10.4879	13.6319	12.5067	10.3159	10.5706	9.87376	9.91031	11.5558	10.0465	10.909	10.0537	9.85021	9.37201	8.05208	9.76406	10.0142	11.4305	9.9878	10.6888	10.3721	7.35154	10.7769	8.4803	11.2492	11.1518	9.26376	9.42512	12.4354	10.3901	9.78455	11.5051	9.89569	11.9702	10.3125	9.6868	11.5603	10.2058	11.0261	9.6187	11.8867	8.8292	10.5379	10.2564	10.9421
BAH-008-2	PCa-Post	8.87444	7.16811	9.05653	10.1559	9.23376	13.1745	11.396	9.76744	10.3143	9.64122	9.68027	8.94719	10.2024	0	10.3557	9.47344	8.94743	0	8.30286	9.76589	11.194	9.61896	10.5312	10.3377	0	10.6384	8.6127	11.3416	10.6867	9.57607	0	13.5561	10.0108	9.03493	11.3832	9.74453	11.5381	10.4785	9.9397	11.5047	8.91574	10.4414	8.8974	11.9579	0	10.1554	7.68713	10.8526
BAH-008-5	PCa-Post	9.27494	10.7351	9.7381	10.6654	9.70623	13.9327	12.3898	11.0544	11.3017	10.8784	9.98732	12.0539	10.7143	11.3273	11.0553	9.76497	9.59015	0	11.8275	10.3545	11.6918	10.3105	11.1631	10.9108	7.09845	11.1356	9.08954	11.7884	11.0137	9.39908	8.71909	14.4057	10.3007	10.2505	12.4293	10.1126	12.6517	11.211	10.3962	11.8462	0	11.4822	9.49807	12.8518	0	11.0105	11.1723	11.4741
DS-007-2	PCa-Post	0	9.12084	9.52304	9.42038	9.60579	14.3278	12.1243	9.41511	9.82322	9.49157	9.62848	9.49294	9.68823	0	9.40961	10.0528	8.82651	0	8.17161	9.47756	11.3241	9.63973	11.0895	9.77615	0	10.5425	0	10.9841	10.3597	8.19056	8.73905	12.9962	9.05489	8.20073	10.2213	9.41127	10.9834	10.1954	9.71306	11.1332	0	10.4871	9.90145	11.6176	0	10.0245	8.76296	10.3621
GJH-065-2	PCa-Post	9.45219	8.22647	10.0416	10.375	10.5793	13.3781	12.3507	10.4819	10.5506	10.6697	10.4587	9.09425	9.33247	9.29215	10.1285	10.1876	9.13467	7.77691	7.99481	10.0132	11.8074	10.0543	11.1812	10.6832	7.80776	11.0706	9.19557	11.2996	10.4427	9.43306	9.82779	14.5675	10.676	7.88133	11.4196	9.59405	12.0241	10.7195	10.0205	11.4716	9.87488	10.9934	9.99463	12.2589	9.9171	10.7467	8.3182	11.077
IMD-067-2	PCa-Post	0	8.54493	9.5418	9.80739	10.7329	13.1584	11.1653	8.76682	9.3634	10.0601	9.47277	8.76343	10.2815	8.14931	9.87776	10.0304	8.21553	0	8.36205	9.33055	11.4467	9.78041	9.92808	10.4894	0	9.90156	0	11.1692	10.0316	9.32854	9.23187	11.9475	10.3745	8.67219	10.8914	9.74831	11.4313	9.86574	9.12814	10.7513	10.7498	10.4117	9.01551	11.9087	0	10.4595	7.92804	10.6138
JRL-047-2	PCa-Post	9.02859	10.2413	9.59903	10.2227	9.97253	13.9781	12.2567	10.1209	10.1354	10.1446	10.3492	11.4408	10.664	11.1442	10.318	9.78711	9.51173	0	8.27344	10.1288	11.6679	10.0909	10.9825	10.5173	0	10.4509	0	11.2536	10.9481	9.10677	8.73482	13.6548	10.4576	7.87882	11.2886	9.78744	11.875	10.6982	9.73765	11.5824	9.63932	10.7833	9.89437	11.8912	0	10.2089	8.74311	10.7614
JW-062-3	PCa-Post	9.6447	9.50039	10.2639	10.9641	8.74824	14.6847	12.5255	11.1457	11.3677	11.3448	10.6232	10.0195	10.9806	9.13253	10.4254	9.42931	10.2144	8.85749	10.7701	10.6007	12.2796	10.1697	11.0001	10.7559	7.96608	11.5484	8.36548	11.6187	11.3068	9.81061	8.80484	12.4378	11.0046	9.80327	11.5326	10.1344	11.3819	11.0545	9.87539	11.9331	10.8604	11.2705	10.1781	12.673	10.0418	10.8066	9.24916	11.3269
KJW-003-2	PCa-Post	8.98176	11.5726	9.40104	10.4858	10.9359	14.7277	13.0837	10.3152	10.5712	10.5821	9.77248	11.9372	10.885	11.2344	9.92492	9.75141	9.74696	0	11.1248	10.1599	11.6909	10.5489	11.3053	10.2939	6.55302	11.5674	8.29588	11.3897	11.2639	9.28621	8.74568	13.459	10.3756	10.6648	11.084	10.1119	10.6516	10.793	10.5391	11.4332	10.2846	10.7479	9.99502	12.766	0	11.2514	10.4554	11.0517
LCJT-006-2	PCa-Post	7.65486	8.98847	9.91613	9.4703	10.3182	13.133	11.4537	10.0863	10.6332	10.1088	9.84308	10.2822	10.0988	10.1751	10.2938	10.2838	9.56317	9.1518	8.77946	9.70725	11.4431	9.59491	10.6491	10.5083	9.05355	10.1235	7.87133	11.4563	10.1975	9.03197	9.26013	13.231	10.2043	8.48578	11.076	9.55331	12.2791	10.1161	9.4114	11.1006	9.72534	10.4609	9.20556	11.942	0	10.2274	8.30906	10.7836
PH-128-2	PCa-Post	9.06266	13.6807	10.1224	10.3551	10.3139	15.0584	13.1161	10.1638	10.6655	11.9641	9.91507	15.7219	10.4361	14.7909	10.2735	10.3849	8.60652	0	10.7828	9.97989	11.4507	10.1799	10.9572	10.4649	7.73553	10.8457	0	11.4647	10.63	9.06506	8.10153	15.6909	9.91107	9.72806	11.5638	9.61305	11.3077	10.8936	9.55635	11.5172	10.2049	11.0354	9.43454	12.7053	0	10.2519	12.4565	10.6593
RB-048-5	PCa-Post	8.09557	7.6272	8.70157	9.57278	0	14.0659	12.3426	11.0365	10.9136	11.0079	9.87174	8.78386	10.7134	0	10.756	8.99141	9.89455	7.63199	9.70552	10.1864	11.2233	10.1016	11.5642	10.7951	9.59861	11.6896	8.06779	11.7013	11.2752	9.27195	0	14.4017	10.7566	9.38882	11.6152	9.89969	12.2338	11.1131	10.0291	11.6804	0	11.012	10.2819	12.2474	9.30477	10.3614	7.51351	10.9762
RK-034-3	PCa-Post	9.00444	9.14716	10.0581	10.0541	10.0348	14.3235	13.1698	10.4797	10.5348	9.90399	9.81501	10.012	10.5315	9.70759	10.1705	9.84746	7.76527	0	12.2365	10.0983	11.6997	10.1722	11.1934	10.3489	6.84983	11.2709	0	11.3657	10.7309	8.9902	8.21249	13.1759	10.595	10.1149	11.2115	10.2071	11.5208	10.8235	10.1318	11.692	10.3679	10.8833	9.9449	12.0443	9.69491	10.5641	8.83634	10.7582
RWB-015-2	PCa-Post	8.57934	7.81379	9.89863	9.7428	10.0097	13.421	11.9772	9.49847	10.0744	0	10.2832	10.964	10.46	0	10.053	9.73072	8.18919	0	8.79327	10.2834	11.5264	9.67858	10.8134	10.4025	0	10.9811	9.9152	11.3781	10.6558	9.51623	0	13.7834	10.0531	9.11015	11.0324	9.79255	10.6764	10.4268	9.93958	11.7598	10.1294	10.664	9.63802	12.3405	0	10.1109	7.13166	10.3456
SRP-068-2	PCa-Post	9.66647	8.79731	8.954	10.3904	9.50006	13.7773	11.7101	10.762	10.8758	11.8695	10.5461	9.98031	10.2172	8.68839	10.65	8.83807	9.70693	8.65919	9.92505	9.76172	10.9754	10.0505	11.0342	10.9464	8.17307	10.7949	10.5328	11.1431	10.6297	9.84451	9.85264	14.9364	10.1724	9.22144	11.8482	8.00517	13.0912	10.7631	9.80334	11.0252	8.24033	11.3802	10.0971	12.6441	0	11.1674	7.71938	11.5158
JR-041-2	PCa-Post	9.6327	9.00209	8.87465	10.874	10.0613	12.7242	12.1052	10.065	9.92724	11.2833	10.6714	10.6374	10.4767	8.92593	10.6624	10.963	9.27182	1	8.53506	9.54156	11.4346	10.2697	11.4403	10.583	7.76295	10.9276	9.15002	11.8081	10.3882	9.84392	8.87358	14.4185	10.7888	7.96673	11.7895	9.77094	12.0196	10.4865	9.70218	11.0418	10.6614	11.0208	9.82062	11.876	9.43526	10.2421	7.22837	10.9141
DB-056-2	PCa-Post	8.73898	10.0665	9.16344	10.2563	10.0189	13.7301	12.3306	10.4393	10.4536	10.0701	10.3241	11.2795	10.2388	9.17101	10.2617	10.2539	9.50195	1	9.66466	10.1177	11.5949	10.2148	11.4571	10.3618	1	10.8271	9.34378	11.4636	10.5709	9.31951	8.90483	13.8511	11.002	9.23792	11.0015	9.57187	11.642	10.8541	9.9657	11.7683	10.5126	10.6863	10.0352	11.7194	7.94378	10.9357	9.55448	10.931
BP-014-4	PCa-Post	9.39288	10.0336	10.3948	10.8167	10.6145	14.2102	12.7003	10.8031	11.1084	11.9952	10.725	10.6987	10.8136	9.83381	10.627	9.53459	9.82363	1	11.761	9.73144	11.986	10.1422	11.3378	10.7843	8.08078	11.3046	8.54615	11.8443	11.2893	9.57339	8.90925	14.4673	10.8191	10.8236	12.0037	9.74379	11.9933	11.064	10.5095	10.9999	10.6298	11.4324	10.3598	12.952	1	10.8146	9.22341	11.3572
CES-030-2	PCa-Post	9.27225	10.9297	9.70941	10.3498	9.8431	14.5532	12.025	10.1549	10.2352	10.8731	10.0253	10.9535	10.3988	9.91408	9.8282	10.3488	9.13795	1	12.6184	9.90133	11.6594	10.0385	11.3108	10.521	7.02018	11.3102	7.64603	10.887	10.7769	9.44122	9.30519	14.4179	10.0952	10.3549	10.7782	9.74913	11.487	10.6426	9.90252	11.387	9.52524	10.5654	9.92044	11.9341	1	10.9566	10.0964	10.4589
REL-054-3a	PCa-Post	9.46489	9.5426	9.97461	10.8252	9.68057	13.8007	12.0743	10.7817	10.6685	11.3331	10.9418	10.7603	10.4564	9.37855	10.2699	9.28972	9.77239	8.12002	11.7725	10.6398	11.5921	10.2673	11.1083	10.1679	1	11.4127	1	11.5743	10.9566	9.56058	9.27723	14.2727	10.3293	9.89854	11.5251	9.21726	11.8066	10.8878	9.82423	12.2143	9.7771	10.8966	9.76115	12.4409	8.47002	10.7012	9.21296	10.8
REL-054-3	PCa-Post	9.29582	9.44841	9.79111	10.9165	9.70826	13.9048	12.1488	10.6379	10.729	11.3614	10.8831	10.686	10.3383	9.39258	10.2398	9.2921	9.71495	1	11.7649	10.5926	11.6003	10.2848	11.1917	10.1744	7.73495	11.4584	1	11.6521	11.0213	9.71467	9.11972	14.2233	10.4409	10.1032	11.5473	9.33825	11.8374	10.9532	9.9856	12.2184	10.2595	10.9556	9.85117	12.4621	1	10.0883	9.56859	10.7754
AJC-011-2	PCa-Post	8.2868	9.58848	9.90918	9.2326	10.4992	15.0133	12.9803	10.8254	10.8816	12.1851	9.01916	10.6473	10.6036	9.56835	10.2678	11.0121	9.57923	1	11.4665	9.66485	12.1534	10.3326	11.5439	10.85	7.44709	11.243	1	11.1806	10.9766	7.3758	8.9753	14.3575	10.4077	10.3717	11.8255	9.64997	12.415	10.8327	10.2274	11.4292	10.4834	11.1354	10.142	12.423	1	10.7225	8.65056	11.1247
ITG-074-2	PCa-Post	9.89596	7.87021	9.80194	11.7077	1	14.2135	12.8746	11.4339	11.3053	11.2593	10.9155	9.11085	10.8658	9.19294	10.4356	9.27113	9.93665	1	10.7701	10.5504	11.8895	10.2409	11.5158	10.6875	1	11.3852	10.0455	11.5294	11.2777	10.0147	9.2132	14.4282	10.6753	9.9389	11.9877	10.0381	11.648	11.0334	10.2359	11.9072	10.6778	11.2802	10.6998	12.8266	9.27956	10.8133	8.4356	11.4757
DJPV-078-3	PCa-Post	10.0681	8.71557	8.53621	11.2405	8.07256	13.3548	11.6798	11.2281	11.1985	12.1024	11.136	10.2991	10.8237	9.06604	10.53	9.12205	10.0445	9.54195	10.9226	9.5617	11.5617	10.0625	11.0457	10.9688	7.96653	11.3667	10.0849	11.9599	11.0287	10.163	9.0866	13.5517	10.9657	10.083	12.0949	9.96165	12.2278	10.8707	9.82017	10.9202	10.4249	11.3811	9.99364	12.297	9.5805	11.318	9.2719	11.1827
BP-014-4a	PCa-Post	9.04485	9.85714	10.4249	10.7977	10.4694	14.1863	12.7295	11.0837	11.2062	11.8512	10.2649	10.5901	10.823	10.1096	10.51	9.61262	9.91577	1	11.7794	9.92642	11.9385	10.2333	11.2719	10.776	7.2831	11.3618	1	11.8076	11.2267	9.4424	9.05209	14.4604	10.5724	10.6577	11.9829	9.69949	11.8821	11.087	10.5632	10.9633	10.3155	11.3887	10.4917	12.9307	1	11.294	9.23532	11.3522
CES-030-2a	PCa-Post	9.32728	10.9219	9.64791	10.3702	9.78656	14.5977	12.0183	10.2554	10.2246	11.2369	9.92758	10.9134	10.4386	10.0715	9.7028	10.5276	9.19718	8.47598	12.6429	10.0239	11.5715	9.89302	11.1072	10.5189	1	11.2227	7.35712	10.904	10.8703	9.0418	9.22223	14.4423	10.0707	10.262	10.8234	9.87251	11.542	10.6974	9.93959	11.4299	9.41688	10.5712	9.67456	12.0234	1	10.8448	10.3959	10.4916
BP014-2	PCa-Post	9.42931	11.5262	10.2628	10.7114	10.0598	13.9297	12.6787	10.4847	10.758	11.6857	10.6026	12.3276	10.7196	11.2209	10.9454	9.18478	8.94282	0	9.68576	9.71045	11.6061	10.1731	10.9364	10.8502	0	11.2094	8.10295	11.6703	11.1618	9.73876	9.28691	15.5284	10.3678	8.80391	12.427	9.50939	12.3729	10.9582	10.2196	11.1778	0	11.5857	10.2253	12.5679	0	10.6936	10.8889	11.3482
ACG-193	PCa-Pre	9.3272	10.3079	9.48068	11.0503	10.4711	14.8585	12.785	9.56562	9.74524	11.4825	10.5156	11.5835	10.4883	9.93203	10.2946	8.99854	9.33566	8.19886	9.91088	10.1857	11.8058	10.1658	11.579	10.3759	8.81044	11.456	8.27922	11.2468	10.9859	9.55296	8.93209	14.3894	10.1385	8.81982	11.1644	9.4558	12.3665	11.3091	10.3263	12.2328	10.3388	11.3053	10.2485	12.7473	0	10.9507	9.87755	11.0222
AG-102	PCa-Pre	8.71155	11.605	9.65601	9.74533	10.5608	14.8801	13.141	10.7394	10.9786	11.7552	9.60213	12.0495	11.1681	11.0455	9.9154	10.5327	9.37695	0	10.3436	10.3641	12.1735	10.4007	11.9561	10.9469	11.1781	12.0463	0	11.5448	11.3007	9.26224	9.01673	15.0923	10.3872	8.97975	11.8383	9.66429	12.0506	11.3334	10.4536	11.8199	10.2298	11.1887	9.97869	12.7376	0	11.3188	10.451	11.3879
AJC-011	PCa-Pre	8.82717	8.05039	9.10755	10.7252	9.60244	12.0543	11.6121	9.94152	10.0347	11.2013	10.3099	9.56469	9.5591	9.17811	10.3938	8.50924	8.24366	0	8.4108	8.89791	11.1046	10.0091	10.2775	10.4595	0	10.1627	8.55857	10.8535	10.3506	9.59911	0	13.6818	10.5731	9.08734	11.937	9.31197	12.443	10.3593	9.21297	11.2134	10.2372	10.5031	8.60118	11.208	0	8.91932	2.85085	10.8561
ARG-187	PCa-Pre	8.47948	12.0953	10.3818	10.0624	10.1959	13.8555	12.1725	9.834	9.92734	10.1556	9.97363	12.8555	10.3942	11.8739	10.1282	9.67916	8.67252	9.07434	10.5547	10.3176	11.7082	10.0241	11.0696	10.2394	7.34301	10.9348	9.19487	11.5968	10.7048	9.17673	9.55948	14.3464	10.0925	9.20132	10.9685	9.87257	11.8176	10.7278	9.71672	11.7311	9.53579	10.7395	9.85881	12.027	10.8048	10.4494	11.3139	10.644
BH-199	PCa-Pre	9.96732	11.7944	9.88591	10.7276	9.92879	14.408	12.7138	10.133	10.4018	10.8563	10.7339	12.894	10.9525	12.5225	10.1106	9.7377	9.2335	7.81964	10.1754	9.98262	11.5572	10.2018	11.5579	10.729	9.41522	11.2366	8.72231	12.0009	10.912	9.50593	8.27415	14.3514	10.4159	8.69995	12.0174	9.63736	13.1338	10.8782	10.3382	11.6308	9.24112	11.522	9.67234	12.8653	8.51614	11.2341	10.8051	11.4464
BJL-202	PCa-Pre	9.08106	13.2719	9.47773	10.407	10.2707	14.7811	12.7073	9.95339	10.3188	11.3961	10.7119	13.9215	10.6281	13.0249	9.77992	10.0964	9.07032	7.05945	10.5907	10.0293	11.7784	10.245	11.3884	10.6531	10.651	11.238	8.81737	11.0707	10.996	8.89553	9.32075	14.2166	10.6552	9.759	11.1269	9.7848	11.9118	10.874	9.91975	11.9877	10.7815	10.8648	10.2962	12.0664	0	11.2333	12.5743	10.8114
BM-113	PCa-Pre	9.61444	11.2015	10.6088	10.9396	10.593	14.0072	12.7858	10.1347	10.2309	11.5853	10.9971	11.7351	11.2048	10.5971	11.1023	8.77051	9.40963	8.7325	9.532	10.5626	12.2635	10.7569	11.2957	10.9748	7.85381	11.5251	8.21506	12.0167	11.7548	9.9188	9.48684	14.5819	10.9687	9.11544	12.0151	10.01	12.2703	10.9989	10.306	11.9841	9.80594	11.4911	9.83633	12.5956	0	11.3058	9.88175	11.2842
BW-177	PCa-Pre	9.15933	13.6739	9.9662	9.89878	10.3418	14.1187	12.5532	9.61949	9.94681	11.1244	9.74959	14.6013	10.649	14.452	9.57677	8.54641	9.43046	0	10.6995	10.1008	11.5879	9.32556	11.0554	9.66443	7.89698	11.2287	0	11.5634	10.7761	8.76651	0	14.5481	10.595	10.4025	11.3975	9.59196	11.4183	10.6456	9.87075	11.8431	10.2982	10.8337	9.61558	11.7065	0	10.9834	13.6364	10.7534
CD-137	PCa-Pre	0	11.9002	10.0639	9.8153	9.29842	14.5762	12.6831	9.31421	9.67028	10.9625	9.95348	12.7772	9.51596	12.103	9.52737	10.0303	9.11802	0	10.9043	9.6646	11.4436	9.94577	11.4258	10.3086	0	10.8607	0	11.292	10.5387	9.44934	8.4731	13.2352	10.016	8.81677	10.9375	9.49034	11.3661	10.7038	9.61322	11.2104	10.368	10.6415	9.25244	12.0405	0	10.4993	11.9071	10.478
CES-030	PCa-Pre	8.96583	10.0533	8.98816	10.0609	10.1577	15.4678	12.5174	10.6858	10.9703	12.0386	10.0187	10.0581	10.4059	10.3632	10.204	10.1005	9.10624	8.3576	10.3188	9.47628	11.5778	10.2708	11.9215	10.6733	0	11.4556	0	10.8802	10.9946	8.98797	8.50252	14.3184	10.1628	9.71477	11.0082	10.0663	11.5889	10.8276	10.3132	11.4953	0	10.5172	9.24408	11.7099	0	10.3718	9.5589	10.7679
CG-200	PCa-Pre	9.1825	12.7235	9.89143	10.6792	9.63954	14.4823	12.9707	9.64993	9.85477	11.1517	10.6406	13.9203	10.936	12.6113	9.76858	10.1031	9.35816	8.40895	10.4113	10.5791	11.8618	10.4712	12.346	10.733	8.8837	11.2741	8.03944	11.2391	10.561	9.62128	9.11696	13.9561	10.4269	9.18316	11.0899	10.6876	11.9885	11.111	10.3528	12.0204	10.6941	11.1517	10.0074	11.909	0	10.8465	12.8483	10.6702
CP-158	PCa-Pre	8.89567	7.98528	10.5971	9.91668	0	14.2208	12.6925	10.8068	11.0301	11.5962	9.42827	9.15372	10.0418	9.45916	10.6085	9.10817	9.49968	8.72911	9.86777	10.0284	11.2862	9.97306	11.0808	10.7834	0	10.7748	0	11.3154	10.5846	8.98255	10.1449	13.9943	10.5028	9.21002	12.2781	9.51685	12.5089	10.9877	9.61683	11.5346	10.1522	11.2509	10.4526	12.0153	0	10.968	8.55615	11.117
CW-171	PCa-Pre	8.96105	12.6271	9.44699	9.76416	0	14.8495	12.4871	10.5688	10.5876	7.70719	9.32392	12.806	10.2415	11.8502	8.89725	9.81328	9.42125	0	10.6579	9.60322	11.087	9.79901	11.0638	9.91163	0	10.7127	0	10.8575	10.5108	8.27877	0	13.4044	10.0861	8.28927	10.4231	9.48706	10.7141	10.4221	9.95636	10.7132	8.79489	10.5505	9.78363	11.7371	0	10.2309	11.3686	10.3434
DCT-069	PCa-Pre	9.31135	9.06973	9.62096	10.7266	11.1313	14.3146	13.2923	10.6871	10.8498	11.0854	10.8588	9.86971	11.1645	10.0381	10.635	9.92543	8.73409	7.50115	9.10037	9.79484	11.9065	10.669	11.863	10.83	12.6238	11.9643	8.94985	11.6304	11.4526	9.69475	7.85946	13.1003	10.9053	8.75586	11.0082	10.5233	11.8818	10.9513	9.97152	12.0014	10.0278	10.9111	10.2242	12.4797	0	10.3673	8.5695	10.986
DHP-115	PCa-Pre	9.00762	9.80081	10.16	10.25	10.3479	16.1219	13.3652	10.5329	10.7197	10.6613	10.0051	10.7825	11.4498	8.32352	9.81264	9.3224	9.11931	6.86716	9.79177	10.9411	11.9573	10.582	12.3282	11.0214	8.87337	11.8651	0	11.4573	11.3488	9.37172	8.83475	15.2962	10.1993	8.64631	11.1965	10.691	10.9907	11.6905	10.7349	12.4812	10.2343	11.433	10.3737	12.768	11.2828	10.9153	9.35855	11.4442
DJF-131	PCa-Pre	9.12552	10.2382	9.33589	10.7602	10.9498	16.2543	13.5558	10.8909	11.4181	12.2227	10.0271	10.6384	10.6636	10.2547	10.6944	10.2825	9.35871	8.72458	10.0314	10.2124	12.2938	9.08878	11.5314	11.1578	7.22442	11.5601	0	12.0358	11.2677	9.63881	9.19537	15.583	10.9501	9.24082	12.4319	10.2	12.8392	11.097	10.394	12.102	10.8705	11.3392	10.2479	13.0249	0	11.1064	9.46271	11.375
DJP-185	PCa-Pre	8.99084	11.4089	10.233	10.2816	10.8425	12.4778	12.0325	10.2004	10.3375	11.1936	10.5362	11.7021	11.0371	10.5341	10.334	11.7336	8.77222	8.67688	9.61248	10.127	12.2143	10.4202	11.3371	10.5295	7.87953	11.465	9.28046	11.7121	11.2338	9.65763	0	13.4567	10.8184	8.2615	11.3152	9.44918	11.8304	10.8689	9.91713	11.803	9.8794	11.0183	9.61528	12.2035	10.0664	11.0973	10.3094	11.0258
DJPV-078	PCa-Pre	9.51422	9.42934	9.27933	10.7819	10.1426	13.8544	12.371	10.8394	11.0545	12.1879	11.084	10.5947	10.5395	9.11452	10.2687	9.77744	9.3563	0	10.8224	9.47513	11.572	10.3637	11.2762	10.8464	7.42416	12.0694	8.26872	11.6058	11.2738	10.0846	8.26787	14.3521	11.2267	9.52388	11.7058	9.90763	12.2967	10.8675	10.071	11.1062	9.7755	11.027	10.0765	11.614	0	10.6081	9.7939	11.0829
DM-103	PCa-Pre	9.58084	10.3129	10.5886	10.2092	10.4699	14.9796	13.507	10.117	10.8456	11.2001	10.5084	10.2869	10.7423	9.36598	9.79104	9.88582	9.10392	0	9.64012	10.4451	11.5595	10.7755	11.4454	10.9437	8.09252	11.4304	0	11.2406	11.4384	10.2311	0	12.1183	10.8497	9.18886	11.2304	9.99609	11.5895	11.5427	10.8265	12.0013	0	11.3983	9.99614	13.1773	0	10.4294	9.72516	11.3793
DP-105	PCa-Pre	9.64228	10.5838	10.1421	10.6809	11.2477	15.2475	13.4065	10.3034	10.5376	12.3556	10.4719	11.0991	10.9327	9.58999	10.6552	10.6975	9.50408	0	9.34145	9.59181	12.1856	10.7494	12.0106	10.0574	8.18551	11.5288	7.31142	11.8994	11.3291	9.53086	9.46572	13.9752	10.9887	9.61226	11.8769	9.19284	12.3252	11.5764	10.3301	11.1509	10.5771	11.46	10.1191	12.1717	10.8446	10.6386	9.38654	10.9916
DP-134	PCa-Pre	8.77326	11.7858	9.06431	10.3345	9.85758	14.4761	12.4831	9.43939	9.60231	10.2075	10.0199	12.9673	10.2922	11.9105	9.20437	9.60393	8.40628	0	10.6969	9.98511	11.3584	9.60453	10.6229	9.42474	7.83827	10.7688	8.07316	11.25	10.2638	8.58382	8.47095	13.2995	10.0827	9.40062	9.14148	9.7989	10.4368	10.2545	9.62837	11.3343	0	10.2085	9.75013	11.6416	0	10.0889	13.791	10.3696
DR-127	PCa-Pre	9.64317	9.01289	10.0511	11.2159	9.81308	16.3483	13.55	10.9065	11.038	10.6357	9.94351	9.98694	10.9469	8.49189	10.2501	11.3821	9.25075	0	10.6337	10.4151	11.6587	10.6679	11.9045	11.3161	6.75863	11.5208	0	11.8335	11.4856	9.59833	8.67445	14.5214	10.5474	9.07281	11.9063	10.4411	12.4782	11.3497	10.4073	12.055	9.71669	11.3337	9.97805	13.2435	10.1911	10.664	8.2045	11.0914
DT-166	PCa-Pre	8.10969	11.8935	9.8417	8.92685	7.18234	12.1221	11.09	10.1256	10.2521	10.992	9.24437	12.0626	9.94152	11.2736	9.28533	9.6675	9.44901	0	9.34449	9.88946	10.8916	9.59964	10.3614	9.51233	0	10.1913	0	11.1387	10.3513	0	0	12.9095	10.1921	8.32769	10.3809	8.86498	10.9189	10.0417	9.36447	11.0326	0	8.95072	9.53796	10.8224	0	9.74728	11.5619	9.92799
GPC-186	PCa-Pre	8.78299	11.7554	10.6121	8.9046	10.5878	15.4581	13.1974	9.70662	10.0406	11.8045	9.0317	12.2913	10.1619	10.9728	10.5726	9.23725	9.44459	8.20119	10.2729	10.2315	11.8684	10.4005	10.6269	10.6055	0	11.1988	0	11.1704	10.973	8.92503	7.66482	15.1727	11.1407	9.19259	11.96	10.2281	12.4753	10.981	10.6233	11.6676	9.77587	10.9542	10.1904	12.5632	0	10.6382	10.2572	11.0352
IKH-B-215	PCa-Pre	10.0797	11.2168	9.83684	10.7111	10.6829	14.8226	12.8121	10.2182	10.3733	11.3027	10.2763	11.9399	11.0667	11.151	10.1632	9.94583	9.10903	7.01424	10.9114	9.90694	11.6486	10.368	11.3383	10.5716	7.76789	11.2417	7.98582	11.8528	11.249	9.93013	9.03102	13.781	10.7843	9.27815	11.5221	9.81141	11.8539	10.7772	10.1181	11.381	10.1055	11.0175	9.88796	12.7118	0	10.549	10.5782	11.0804
ITG-074	PCa-Pre	9.45749	8.3064	10.1861	11.0738	10.3708	14.2112	13.0001	10.9301	11.1552	11.4492	11.4549	9.36772	10.7164	9.09175	10.8264	9.44489	9.78736	0	9.43982	10.3355	12.0808	10.8058	11.3129	11.1109	12.4622	11.5286	8.48159	11.6355	11.4712	10.1407	8.6172	14.7154	10.9157	8.77155	11.9863	10.0335	12.4351	11.477	10.4265	12.3818	8.81446	11.3159	10.5989	12.1011	0	10.1302	8.20711	11.477
JAP-110	PCa-Pre	9.15007	10.3317	10.0231	9.87991	11.1483	16.9531	14.5376	10.745	11.1099	12.3432	10.6731	11.455	11.1842	10.322	10.7622	11.4625	10.1726	0	9.58793	10.4182	12.0511	10.5952	11.4441	10.7641	0	11.8261	0	11.8438	11.8328	9.1039	9.27721	14.7119	9.93385	8.96347	11.421	9.62831	11.8067	11.1125	10.8541	11.975	10.2569	11.1664	10.0228	13.1494	0	11.8065	10.618	11.4379
JM-083	PCa-Pre	9.44823	8.81814	10.2089	10.8636	9.999	14.2449	13.057	10.6766	11.0464	11.105	10.9907	10.147	10.9553	9.37284	9.94091	9.64057	8.75523	0	9.54481	10.1023	12.0099	10.7449	11.5429	10.8669	12.2432	11.6879	8.30738	11.6707	11.3737	9.91988	0	12.531	10.7806	9.44591	11.7669	10.2068	11.6896	11.1729	10.3453	12.1877	9.8383	11.0633	9.97576	12.2411	8.86651	10.2885	7.58329	11.1884
JM-133	PCa-Pre	8.98784	11.6055	9.64583	9.79523	9.04914	13.6087	11.9551	10.0007	10.2431	11.1639	9.81241	12.0571	10.2813	10.9259	10.2204	9.32275	8.61145	0	9.69097	9.68822	11.2214	10.0507	11.2227	10.3573	7.9137	11.0511	0	11.649	10.5592	9.32224	8.60664	13.8969	10.3987	8.62676	11.4155	9.6143	11.6578	10.5406	9.62819	11.3653	9.46627	10.5334	9.58837	11.876	0	10.7059	11.6508	10.8624
JR-106	PCa-Pre	9.33503	13.2593	9.35171	10.505	10.5318	15.2098	13.3683	10.0135	10.3465	10.5639	10.1736	13.5843	11.1888	11.9991	10.1882	8.90899	9.3355	0	10.1889	10.186	11.8056	10.6241	11.1463	10.7853	8.85551	11.1366	0	11.7959	10.871	9.04712	9.32387	14.4354	10.3172	9.73872	11.8744	10.1593	12.0201	10.1454	10.4308	11.8198	10.1983	11.378	9.84947	12.673	0	9.71083	10.9393	10.8085
JRM-082	PCa-Pre	9.4877	9.73449	9.64277	10.9699	9.79038	14.7393	12.6819	11.0899	11.1357	11.6626	10.7139	10.263	10.7117	8.74521	10.1156	9.41795	9.50197	0	9.96315	10.4139	11.8769	9.76696	11.553	10.9087	7.9858	11.5074	9.50024	11.7137	11.2201	9.85824	8.59111	14.0905	10.5108	9.6151	11.8995	9.99305	12.1939	11.2601	10.186	11.967	10.0668	11.3813	10.3558	12.4091	0	11.1302	8.8161	11.2466
JW-062	PCa-Pre	9.31138	8.97736	10.2684	10.7346	10.9689	14.8335	12.7554	10.7108	10.9978	11.2929	10.6774	9.50388	10.5705	0	10.8884	9.46091	9.13773	8.82811	9.24374	10.3559	12.202	10.4996	11.0739	10.9678	11.9391	11.6935	0	11.6041	11.3072	9.45623	0	13.166	11.0468	8.34281	11.5388	10.1711	12.2871	11.1487	10.2286	12.1166	10.1625	11.0498	10.0507	11.652	9.23243	10.6582	9.00446	11.2273
JW-118	PCa-Pre	0	10.1777	9.40462	9.5135	9.87825	14.8758	13.0369	8.93378	9.62635	11.093	9.13026	10.6808	9.56817	10.0512	9.95246	10.11	8.9341	0	10.0932	9.12709	11.1798	9.31313	10.9613	10.0491	0	10.675	0	10.7342	9.75527	0	0	13.7259	10.4056	8.17046	11.1881	8.41067	11.8578	10.4873	9.92291	10.6621	0	10.3893	9.65606	11.9119	0	9.78993	7.8631	10.3751
KA-179	PCa-Pre	9.69859	10.9132	10.0427	10.6707	10.0932	14.4433	12.5756	10.2153	10.5132	9.2078	10.8895	11.9092	10.521	10.4263	10.1551	10.4607	9.3692	7.79439	10.6507	9.99752	12.0313	10.7842	11.8285	10.8627	7.63911	11.5846	8.94628	11.9053	11.045	10.0517	8.69711	14.3261	10.8642	8.85922	11.2967	10.268	11.9117	11.2607	10.4578	11.556	10.1116	11.1249	10.2058	12.3674	9.87993	11.0924	10.8745	11.2402
KW-003	PCa-Pre	9.23639	8.41496	9.80437	9.98851	11.0126	15.8485	13.7369	10.5164	11.0605	10.9688	10.3499	9.0021	11.2185	0	10.2774	8.73904	9.86117	8.50429	9.97583	10.0195	11.8882	11.0101	12.0743	10.6858	12.2222	12.0223	0	11.7519	11.8505	9.83124	8.77561	13.9682	11.0205	10.2449	11.374	10.5221	11.3473	10.9985	10.8111	11.9207	10.7126	10.8531	9.6128	12.6185	0	11.3507	8.07277	11.3069
MAE-191	PCa-Pre	8.65618	11.2976	10.1785	10.3937	10.61	15.3482	13.0951	10.5832	10.5793	12.2306	10.3946	12.2908	10.762	11.0718	10.6357	9.68398	9.0812	8.2758	10.1247	10.2564	11.968	9.90823	11.263	10.5896	9.56917	11.1531	8.59639	11.6347	10.7763	9.10595	8.95303	13.9546	10.2886	9.31907	11.4633	9.95152	12.3916	11.3179	10.4026	11.9568	10.1838	11.3165	9.98059	12.2443	0	10.7542	11.6913	11.1487
MF-184	PCa-Pre	9.47718	11.689	9.1245	10.5663	10.0729	13.3308	12.2243	9.38277	9.51855	11.5814	10.5372	12.4362	11.2748	11.3815	11.5993	8.4402	8.85927	8.0863	9.46801	9.95261	11.8702	10.0587	11.0792	11.1757	8.12187	10.9197	9.55794	11.7663	10.818	9.39981	8.97554	14.7895	10.9039	8.68402	11.9385	9.71206	12.8101	11.0247	10.1255	11.4882	10.153	11.3074	9.76082	12.0755	10.1587	11.1647	10.3731	11.1456
NB-119	PCa-Pre	9.88533	12.3426	9.83093	11.3159	10.2509	15.8437	13.5978	11.1031	10.9921	10.5607	10.1331	12.4471	11.2835	11.4733	10.5602	9.32403	9.38084	0	10.7129	10.1221	12.4807	10.6017	11.8075	11.4006	0	12.1397	0	12.1206	11.3362	10.1696	9.21602	14.4024	10.5419	9.49655	11.9578	10.4243	12.2315	11.2261	10.4829	11.9912	10.1185	11.5014	10.1497	13.4287	0	11.2113	9.6484	10.9641
PD-157	PCa-Pre	8.71155	12.5617	8.57344	10.3016	0	13.9061	12.041	10.5358	10.7999	11.0534	10.2888	12.899	10.0328	11.8136	9.67116	10.9589	8.75062	8.43213	10.819	9.85844	11.3386	9.74103	11.0941	10.0613	0	9.85452	8.34744	10.7529	10.7825	7.96697	0	12.5255	10.2212	8.86295	10.6549	9.46775	11.1385	10.6903	9.89957	11.1845	9.41203	10.6694	9.76111	11.74	0	10.4515	11.6391	10.4987
RB-048	PCa-Pre	0	7.23331	9.83121	9.56221	10.0006	14.0335	12.3057	9.56409	10.4693	0	0	7.72484	10.2992	0	9.90171	0	0	8.4001	13.7228	9.30371	10.8766	0	12.3285	10.0468	9.71257	11.4566	0	10.1144	10.6585	11.8199	8.42057	0	10.2817	9.40686	10.4843	9.83444	11.6667	9.60094	8.32727	11.5245	10.0038	10.3356	8.99016	10.3207	0	0	0	7.51796
RE-086	PCa-Pre	9.26289	10.458	10.7084	10.4007	10.8279	13.9185	13.1082	10.6382	10.8912	11.5661	10.521	11.841	11.0401	11.0935	10.9819	10.6143	8.97866	0	9.99814	10.3767	11.9067	9.83304	11.3953	11.0116	7.34432	11.4742	7.50226	11.4402	11.0531	9.64445	0	14.7373	10.2814	8.71728	10.4332	10.7002	12.1355	11.2953	9.78593	12.2823	0	11.1061	10.4257	11.6309	0	10.5627	10.154	11.2184
RHC-156	PCa-Pre	8.49558	11.4686	9.46671	10.6823	0	15.0179	12.544	10.7891	11.189	10.3642	10.758	11.3131	10.7312	12.0455	9.93566	9.50946	9.73802	8.48431	9.32052	9.96996	11.849	10.5896	11.3346	10.5357	0	11.3491	8.9913	11.1303	10.9878	9.47198	8.632	13.8522	10.766	8.55694	11.4698	9.90203	11.858	10.6707	9.96761	11.6073	9.49621	10.9825	9.78819	12.1899	0	10.2869	9.87647	10.829
RK-034	PCa-Pre	9.28433	10.1052	9.78701	10.1636	10.3215	14.9841	13.4046	10.2961	10.7242	10.3272	10.5776	10.7943	10.8012	10.8861	10.3609	9.44229	7.30936	8.58426	10.3151	9.81316	11.7472	10.7506	11.7429	10.7262	0	11.6097	0	11.3501	11.1381	9.28806	9.1677	12.8902	10.8228	9.34725	11.4151	10.523	11.7809	11.078	10.3079	12.022	10.226	10.9913	9.51829	11.6519	9.49298	10.1276	9.40514	11.254
RS-147	PCa-Pre	8.86793	9.75245	9.68385	10.1928	0	13.8759	12.0473	10.3481	10.3653	10.9541	9.69288	10.223	10.4037	9.69507	9.08196	8.32386	9.57092	0	9.78998	10.1541	11.1846	9.90685	11.201	9.925	0	10.7315	7.87227	10.9834	10.8539	0	8.99144	12.4545	9.96519	8.41941	10.378	9.55665	11.0703	10.5483	9.73262	11.238	0	10.4113	9.77057	12.0693	0	10.0341	9.93641	10.3362
SD-148	PCa-Pre	8.56045	9.90577	9.5131	9.65369	0	15.243	12.8022	10.4369	10.8142	9.22989	9.69291	10.0155	10.3097	9.4632	9.84549	9.18781	9.33592	8.01944	9.30831	9.90066	11.3944	9.93179	11.4413	10.4276	0	11.4546	0	11.0288	10.8078	0	0	13.4706	10.0089	9.35466	11.1207	9.60147	11.3973	10.5827	9.95247	11.3272	9.63886	10.6652	9.82781	11.763	0	10.9409	9.36069	10.3499
SRP-068	PCa-Pre	9.63055	9.05053	9.15297	10.2834	9.63471	13.9953	11.6418	10.1302	10.4685	11.7576	10.5155	9.98054	10.0879	9.54557	10.7539	8.58488	7.93513	0	8.01484	8.98796	10.7435	9.9709	11.2448	10.9132	0	10.81	0	11.1177	10.7102	9.95906	9.65759	14.5845	9.88854	7.74825	11.6514	8.16271	13.3325	10.6269	9.82964	11.2536	0	11.0328	9.36116	12.1969	0	10.154	8.43406	11.384
TRFC-099	PCa-Pre	0	9.96558	9.53505	9.39336	9.35091	13.2917	11.5527	9.30352	9.54535	10.003	9.17109	10.639	9.71433	10.1733	9.59709	9.32675	8.40911	0	8.89252	9.28726	10.9389	9.96064	10.2429	9.77133	0	10.4567	0	10.8614	9.9953	8.74975	0	13.0312	9.21101	8.89726	10.9119	8.68931	10.8997	9.60097	9.29555	11.2889	9.67937	10.3337	8.97806	11.4501	0	9.6585	9.25852	10.5407
[truncated: 288 more columns]

## Sheet: Table S2
Table S2: List of 336 proteins analysed as HC versus PCa-ND conditions along with their p-value (pV), adjusted p-value (FDR), fold change (FC) and t.stats determined by non-parametric tests (Wilcoxon rank-sum test) used using MetaboAnalyst software (4.0) to estimate significance among binary variables
	V	p.value	-LOG10(p)	FDR
THBS1	2499	5.5149e-16	15.258	1.853e-13
LBP	3989	2.5169e-07	6.5991	4.2284e-05
C1QC	4123	9.9945e-07	6.0002	0.00011194
C1QB	4270	4.1969e-06	5.3771	0.00025766
C1QA	4277	4.4846e-06	5.3483	0.00025766
IGHA1	4291	5.1177e-06	5.2909	0.00025766
IGKV2D-28	4445	6.035e-06	5.2193	0.00025766
IGHV1-46	4320.5	6.1347e-06	5.2122	0.00025766
PFN1	4622.5	8.6581e-06	5.0626	0.00032323
IGKV1-39	4384.5	1.2131e-05	4.9161	0.00040761
IGKV3-20	4397	1.3578e-05	4.8672	0.00041473
IGHG1	4409	1.5128e-05	4.8202	0.00042357
PF4	4430	1.8241e-05	4.7389	0.00046185
IGKC	4436	1.9244e-05	4.7157	0.00046185
CFHR2	4458.5	2.3467e-05	4.6295	0.00051016
IGLV1-51	4520.5	2.4942e-05	4.6031	0.00051016
IGLV3-25	4520	2.6113e-05	4.5831	0.00051016
IGHV3-33	4476	2.733e-05	4.5634	0.00051016
IGLV3-21	4513	3.7656e-05	4.4242	0.00064028
IGHA2	4548.5	3.8112e-05	4.4189	0.00064028
IGKV3-11	4526	4.2083e-05	4.3759	0.00067333
IGHV3-23	4681.5	6.4576e-05	4.1899	0.00098625
IGHG3	4610	8.5019e-05	4.0705	0.001242
IGHV3-11	4620	9.2222e-05	4.0352	0.0012911
IGHV3-33.1	4717	0.00010799	3.9666	0.0014514
IGKV3-15	4838	0.00017262	3.7629	0.0022308
CFHR5	4723	0.0002011	3.6966	0.0025026
GP1BA	4726	0.00021504	3.6675	0.0025805
TMPRSS6	8453	0.00025077	3.6007	0.0028339
ORM1	4747	0.00025302	3.5968	0.0028339
IGHV4-59	4876	0.00031612	3.5001	0.0034263
IGHG2	4785	0.00033822	3.4708	0.0035513
SERPINA5	8391.5	0.0004019	3.3959	0.0040921
IGKV4-1	4833.5	0.00048563	3.3137	0.0047992
IGHV3-7	4952	0.00056358	3.249	0.0054104
IGKV1D-33	5272	0.00076035	3.119	0.0070615
IGLC1	4902.5	0.00077761	3.1092	0.0070615
CFH	4933	0.00099555	3.0019	0.0088027
APOA2	8252	0.0011057	2.9564	0.009526
SERPINA1	4978	0.0013605	2.8663	0.011228
IGLV3-19	5231	0.0013701	2.8632	0.011228
SERPINA6	8195	0.0016352	2.7864	0.013081
IGHV3-30	5361	0.0020054	2.6978	0.01567
MMP9	5047	0.0021387	2.6698	0.016332
C9	5053	0.0022525	2.6473	0.016532
LTF	5230	0.0022633	2.6452	0.016532
SPP2	8140	0.0023583	2.6274	0.01686
DPP4	7791.5	0.0025224	2.5982	0.017657
APOE	8094	0.0031771	2.498	0.021438
CAV1	5329	0.0031901	2.4962	0.021438
IGHV3-48	5591	0.0032905	2.4827	0.021679
APOC2	8078	0.0035177	2.4537	0.022215
IGLL5	5124	0.0035484	2.45	0.022215
APOA1	8074	0.0036079	2.4427	0.022215
APMAP	8071	0.0036364	2.4393	0.022215
ESR1	5147	0.0038977	2.4092	0.023216
JCHAIN	5140	0.0039384	2.4047	0.023216
CD5L	5143	0.0040119	2.3967	0.023241
KRT1	8038.5	0.0044031	2.3562	0.025076
IGHG4	5165	0.0045554	2.3415	0.025365
CFHR1	5165.5	0.004605	2.3368	0.025365
MASP1	8025	0.0048965	2.3101	0.026255
HPR	5176	0.0049229	2.3078	0.026255
ECM1	8006.5	0.0054825	2.261	0.028783
CETP	5320	0.0066867	2.1748	0.034565
KRT10	7960	0.0071074	2.1483	0.036183
CASP9	5351	0.0072526	2.1395	0.03635
FGG	5681	0.0074305	2.129	0.03635
GP5	5245.5	0.0074648	2.127	0.03635
KRT18	7943	0.0079798	2.098	0.038303
PON1	7928	0.0087373	2.0586	0.041348
NKX3-1	5515.5	0.0090014	2.0457	0.041877
CFP	5279	0.0090983	2.041	0.041877
DCD	7829.5	0.0097144	2.0126	0.044109
SFTPB	7404	0.0098748	2.0055	0.044178
MCAM	7749	0.0099926	2.0003	0.044178
KRT9	7866	0.010431	1.9817	0.045516
IGKV3-20.1	5561	0.010751	1.9686	0.046312
ALB	5312	0.010986	1.9592	0.046724
APOC1	7875	0.01182	1.9274	0.04866
BTD	7874	0.011886	1.925	0.04866
CRP	5328	0.011928	1.9234	0.04866
APOC3	7872	0.01202	1.9201	0.04866
PLTP	7867	0.012361	1.908	0.049443
TF	5343	0.013068	1.8838	0.051655
FGA	7851	0.013509	1.8694	0.052778
IGFBP2	5413	0.015279	1.8159	0.059007
AGT	7793	0.018498	1.7329	0.070627
GLIPR2	5796	0.019194	1.7168	0.072461
IGLC3	5419	0.019708	1.7054	0.073135
IGHV3-23.1	5692	0.019872	1.7018	0.073135
IGHM	5422	0.020025	1.6984	0.073135
IGF2	7774	0.020451	1.6893	0.073886
PROCR	7405	0.025955	1.5858	0.092213
HGFAC	7727	0.026072	1.5838	0.092213
ORM2	5490	0.028411	1.5465	0.098714
DAB2IP	5626	0.028498	1.5452	0.098714
PCOLCE	5523.5	0.029981	1.5232	0.10279
SERPING1	7694	0.030776	1.5118	0.10445
TTR	7679	0.033145	1.4796	0.11026
APOM	7679	0.033145	1.4796	0.11026
ADAMTS13	5584.5	0.033912	1.4696	0.11171
MBL2	5532.5	0.034987	1.4561	0.11413
GNAI2	5854	0.035963	1.4441	0.11619
HP	5546	0.037439	1.4267	0.11981
ANPEP	7647	0.038296	1.4168	0.12139
FBLN1	5554	0.038909	1.41	0.12218
APOD	7638	0.040429	1.3933	0.12578
F5	5573	0.0426	1.3706	0.13132
CPN1	7597	0.049027	1.3096	0.14976
APOF	7593	0.049943	1.3015	0.15118
SERPINF2	7584	0.052055	1.2835	0.15617
CDH1	7572	0.054103	1.2668	0.16087
ARRB2	5895	0.056631	1.2469	0.16691
FASN	5761.5	0.060942	1.2151	0.17806
GGH	5659	0.062244	1.2059	0.18029
LCP1	7537	0.064326	1.1916	0.18473
LAMA5	5909	0.067359	1.1716	0.1918
STAT3	5835.5	0.070463	1.152	0.1984
APCS	5685	0.070859	1.1496	0.1984
LCN2	5815	0.072723	1.1383	0.20194
HBD	5701	0.073983	1.1309	0.20376
SPARC	5699	0.075245	1.1235	0.20555
CPN2	7493	0.077913	1.1084	0.2094
PON3	7470	0.07818	1.1069	0.2094
IGLV1-47	5724	0.078524	1.105	0.2094
TNF	6029.5	0.080616	1.0936	0.21328
ATRN	7479	0.082693	1.0825	0.21539
SERPINA3	5721	0.082693	1.0825	0.21539
IGLV3-21.1	5846.5	0.088167	1.0547	0.22788
PEPD	7460.5	0.089024	1.0505	0.22834
NRP1	5838	0.090492	1.0434	0.23034
IGLV1-47.1	6012	0.092679	1.033	0.23414
PPBP	5755	0.095293	1.0209	0.23894
SHBG	7441	0.096872	1.0138	0.2411
AFM	7430	0.10132	0.9943	0.25032
CFHR4	5772	0.10211	0.99093	0.25043
FETUB	5779	0.10508	0.97848	0.25476
ALDOA	7295.5	0.10539	0.97719	0.25476
CYCS	6069	0.11136	0.95326	0.26727
APOB	7401	0.11383	0.94374	0.27126
LUM	7398	0.11519	0.93857	0.27257
MMP2	5834.5	0.11864	0.92577	0.27876
VNN1	7383	0.12043	0.91927	0.281
F2	5825	0.12606	0.89944	0.28485
CAMP	7361.5	0.12647	0.89801	0.28485
HBB	5826	0.12655	0.89775	0.28485
COMP	7373	0.12683	0.89679	0.28485
HBA1;	5827	0.12704	0.89607	0.28485
ADIPOQ	7361.5	0.12789	0.89315	0.28485
LPA	7371	0.12801	0.89275	0.28485
PCYOX1	7366.5	0.13027	0.88517	0.28796
CNDP1	7353	0.13718	0.86272	0.30125
VTN	5905	0.17012	0.76925	0.37117
ABI3BP	7179	0.17431	0.75869	0.37785
CLU	5922	0.18082	0.74276	0.38945
F11	5924	0.18211	0.73967	0.38973
NCAM1	7273	0.18371	0.73586	0.39068
C7	7269	0.18668	0.7289	0.39449
HRG	7266	0.18866	0.72431	0.39618
LYZ	5936	0.18991	0.72145	0.39618
PRSS3	7082.5	0.19219	0.71628	0.39618
TNN	6097.5	0.19219	0.71626	0.39618
LCAT	7253	0.19745	0.70455	0.40452
CALML5	6087	0.2011	0.69659	0.40951
PLXDC2	7177.5	0.20701	0.68402	0.419
EZH2	6101	0.2161	0.66534	0.4348
HIF1A	7200	0.22186	0.65392	0.44346
AOC3	7202	0.22305	0.6516	0.44346
TIMP1	6034	0.22494	0.64792	0.4446
HSPA4	7207	0.23051	0.63731	0.44998
KRT77	7135	0.23057	0.63719	0.44998
FN1	5994	0.23169	0.6351	0.44998
ICAM2	6005	0.23403	0.63074	0.45191
F7	6012.5	0.24077	0.6184	0.46228
COL18A1	6176.5	0.25918	0.58639	0.49481
C8G	7154	0.27426	0.56184	0.51891
ENPP2	6982	0.2749	0.56083	0.51891
C1R	6049	0.27687	0.55773	0.51971
CHL1	7117	0.3076	0.51201	0.57105
SAA4	6083	0.30762	0.51198	0.57105
OAF	6966	0.31167	0.5063	0.5754
LDHB	7106.5	0.31755	0.49819	0.58164
C1RL	6094.5	0.31852	0.49687	0.58164
MAN1A1	6199	0.32766	0.48457	0.59199
C4A	6104	0.32771	0.48452	0.59199
C4B	7087	0.33657	0.47293	0.60474
C3	6118	0.34156	0.46654	0.609
SAA1	6121	0.34256	0.46526	0.609
C6	6122	0.34558	0.46145	0.61114
C8A	7075	0.34862	0.45764	0.61328
APOC4	7014	0.35514	0.4496	0.61902
CSF1R	7066	0.35557	0.44908	0.61902
IGFALS	7066	0.35784	0.44631	0.61977
IGHM.1	6191	0.36243	0.44078	0.62445
DCAF6	6303.5	0.36426	0.43859	0.62445
APOH	6145	0.36931	0.4326	0.6285
APOA4	7054	0.37037	0.43137	0.6285
KLKB1	7047	0.3778	0.42274	0.63789
LAMP2	6987	0.38885	0.41022	0.64738
DBH	7036	0.38943	0.40957	0.64738
MEGF8	6854.5	0.3895	0.40949	0.64738
S100A8	7026	0.39113	0.40768	0.64738
MYC	6209	0.41211	0.38498	0.67878
SELL	6188	0.41632	0.38057	0.68236
CRTAC1	7008	0.42077	0.37595	0.68631
VWF	7006	0.42315	0.37351	0.68685
CHEK2	6282.5	0.42659	0.36999	0.68765
ITIH3	6198	0.42774	0.36882	0.68765
PTPRJ	6216	0.43724	0.35928	0.69959
C1S	6208	0.43933	0.3572	0.6996
CP	6988	0.44402	0.35259	0.70374
F12	6215	0.44756	0.34915	0.70601
IGF1	6240	0.46383	0.33364	0.72543
ITGB2	6251	0.46419	0.3333	0.72543
VSIG4	6355	0.47191	0.32614	0.73409
TTN	6264.5	0.47411	0.32412	0.73411
SERPINC1	6945	0.4962	0.30434	0.76479
PDE5A	6264	0.50132	0.29988	0.76916
SELENOP	6939	0.50373	0.2978	0.76934
THBS4	6917	0.51611	0.28726	0.78468
CFHR3	6364	0.52093	0.28322	0.7855
ANG	6860	0.52179	0.28251	0.7855
CLEC3B	6277	0.52411	0.28058	0.7855
IL1RAP	6359	0.5295	0.27614	0.7855
CDC25C	6844	0.52958	0.27607	0.7855
COLEC10	6916.5	0.53068	0.27517	0.7855
SERPINA4	6913	0.53706	0.26998	0.79145
PZP	6908	0.54359	0.26473	0.79407
C4BPB	6293	0.5449	0.26368	0.79407
CD44	6906	0.54621	0.26264	0.79407
CD163	6902	0.55129	0.25862	0.79407
F9	6299	0.5528	0.25743	0.79407
ITGAX	6850	0.55301	0.25727	0.79407
CST3	6301	0.55544	0.25536	0.79416
A1BG	6882	0.57819	0.23793	0.81906
PCSK9	6859.5	0.58153	0.23542	0.81906
CCT4	6879	0.58221	0.23492	0.81906
ITIH2	6874	0.58903	0.22986	0.81906
GSN	6326	0.58903	0.22986	0.81906
AMBP	6328	0.59176	0.22785	0.81906
TNXB	6871	0.59295	0.22698	0.81906
LYVE1	6330	0.59449	0.22585	0.81906
IGFBP3	6331	0.59586	0.22485	0.81906
LGALS3BP	6868	0.59723	0.22386	0.81906
CD14	6336	0.60273	0.21988	0.82306
CTSD	6347.5	0.6087	0.2156	0.82306
MINPP1	6341	0.60928	0.21518	0.82306
PTPRG	6858	0.61066	0.2142	0.82306
MASP2	6857	0.6124	0.21297	0.82306
C2	6852	0.61934	0.20807	0.82853
CDH13	6839	0.6214	0.20663	0.82853
EFEMP1	6353	0.62633	0.2032	0.8291
PLG	6844	0.63053	0.20029	0.8291
CA1	6357.5	0.6326	0.19887	0.8291
CFI	6358	0.63334	0.19836	0.8291
APP	6388	0.63416	0.1978	0.8291
TGFBI	6837	0.64039	0.19355	0.834
MTOR	6379	0.646	0.18977	0.83805
HSPA5	6382.5	0.65577	0.18325	0.84333
GPX3	6825	0.65744	0.18214	0.84333
KRT2	6384	0.65759	0.18204	0.84333
PRG4	6379	0.66317	0.17838	0.84403
PGLYRP2	6821	0.66317	0.17838	0.84403
PI16	6385	0.67105	0.17324	0.85084
COL6A3	6797	0.68822	0.16228	0.86933
LDHA	6418	0.70663	0.15081	0.88684
PLA2G7	6443	0.70736	0.15036	0.88684
QSOX1	6416.5	0.71775	0.14403	0.89651
CFD	6420	0.72292	0.14091	0.89741
FCN3	6777	0.72736	0.13825	0.89741
HSPB1	6763	0.72897	0.13729	0.89741
MST1	6775	0.73033	0.13648	0.89741
HABP2	6774	0.73182	0.1356	0.89741
B2M	6772	0.73479	0.13384	0.89778
SERPIND1	6431	0.73926	0.1312	0.89997
PROZ	6434.5	0.74448	0.12814	0.90306
PROS1	6437	0.74822	0.12597	0.90433
KRT8	6717	0.7576	0.12056	0.91238
GC	6749	0.76927	0.11392	0.91838
HPX	6451	0.76927	0.11392	0.91838
C8B	6748	0.77078	0.11307	0.91838
SERPINA10	6746	0.77381	0.11137	0.91872
PTGDS	6470	0.78371	0.10585	0.9272
ENO2	6713	0.79549	0.099363	0.93785
A2M	6478	0.81033	0.091336	0.94416
MMRN2	6479.5	0.81133	0.090805	0.94416
GPLD1	6479	0.81187	0.090516	0.94416
SERPINB5	6511	0.81209	0.090396	0.94416
HSP90B1	6684.5	0.82505	0.083518	0.94817
PROC	6712	0.82568	0.083187	0.94817
FGB	6694.5	0.82664	0.082681	0.94817
CRISP3	6489	0.82722	0.082378	0.94817
LRP1	6532.5	0.82965	0.081104	0.94817
BCHE	6705	0.83647	0.077551	0.94845
MMRN1	6497	0.83824	0.076634	0.94845
IGFBP6	6686.5	0.83865	0.07642	0.94845
KNG1	6500	0.84419	0.073561	0.94845
YWHAZ	6671.5	0.84539	0.072943	0.94845
RBP4	6503	0.84883	0.07118	0.94845
CTNNB1	6694.5	0.85238	0.069367	0.94845
ICAM1	6507	0.855	0.068032	0.94845
CDH5	6507.5	0.8558	0.06763	0.94845
ITIH1	6691	0.85812	0.06645	0.94845
IGFBP4	6676	0.86817	0.061393	0.95642
CFB	6682	0.87211	0.059431	0.95761
F10	6521	0.87678	0.057112	0.9596
ITGB1	6545	0.8881	0.051537	0.96884
VCAM1	6667	0.89433	0.048501	0.97078
IGF2R	6647.5	0.89566	0.047856	0.97078
LRG1	6535	0.89862	0.046424	0.97086
FCN2	6539.5	0.90566	0.043036	0.97532
ALDOB	6553	0.91586	0.03817	0.98168
ITIH4	6653	0.91741	0.037438	0.98168
HSPG2	6555	0.9254	0.033669	0.9871
CD93	6563	0.92857	0.032187	0.98734
C4BPA	6559	0.93624	0.028613	0.99089
SERPINF1	6560	0.93781	0.027885	0.99089
FCGR3A	6563	0.94153	0.026166	0.99171
CCDC126	6621	0.94876	0.022844	0.9941
CPB2	6632	0.95039	0.0221	0.9941
PSAT1	6575	0.95561	0.019719	0.9941
SERPINA7	6573	0.95825	0.018519	0.9941
TNS1	6578	0.96581	0.015107	0.9941
VASN	6578	0.96613	0.014966	0.9941
APOL1	6578	0.96613	0.014966	0.9941
ITGB3	6619	0.96747	0.014362	0.9941
TXN	6615.5	0.97621	0.010456	0.99735
CTBS	6585	0.97657	0.010298	0.99735
PRDX2	6610	0.98366	0.0071536	0.99764
C5	6610	0.98503	0.0065512	0.99764
SOD3	6606	0.98947	0.0045957	0.99764
F13A1	6593	0.98974	0.0044802	0.99764
AHSG	6595	0.99291	0.003091	0.99764
COLEC11	6597	0.99517	0.0021022	0.99764
AZGP1	6602	0.99764	0.0010279	0.99764

## Sheet: Table S3
Table S3: Pathway analysis using protein biomarkers segregating healthy controls (HC) from newly diagnosed prostate cancer patients (PCa-ND), active surveillance (PCa-AS), and patients requiring immediate treatment at diagnosis (PCa-pre). Only functions or pathways with at least 2 protein biomarkers and statistically significant (p-value <0.05) are shown. P-values are shown as -log10 (pV)
ID	Term	Ontology Source	Term PValue	Term PValue Corrected with Bonferroni step down	Group PValue	Group PValue Corrected with Bonferroni step down	GOLevels	GOGroups	% Associated Genes	Nr. Genes	Associated Genes Found
R-HSA:140877	Formation of Fibrin Clot (Clotting Cascade)	REACTOME_Pathways_25.05.2022	0	0	0	0	[-1]	Group0	23.08	9	[F5, FGA, FGG, GP1BA, GP5, PF4, PROCR, SERPINA5, SERPING1]
R-HSA:2173782	Binding and Uptake of Ligands by Scavenger Receptors	REACTOME_Pathways_25.05.2022	0	0	0	0	[-1]	Group1	16.67	7	[ALB, APOA1, APOE, HP, HPR, JCHAIN, MASP1]
GO:0050818	regulation of coagulation	GO_BiologicalProcess-EBI-UniProt-GOA-ACAP-ARAP_25.05.2022_00h00	0	0	0	0	[3, 4]	Group2	10.59	9	[APOE, CAV1, FGA, FGG, GP1BA, KRT1, PROCR, SERPING1, THBS1]
R-HSA:114608	Platelet degranulation	REACTOME_Pathways_25.05.2022	0	0	0	0	[-1]	Group3	12.4	16	[ALB, APOA1, ECM1, F5, FGA, FGG, IGF2, ORM1, ORM2, PF4, PFN1, SERPINA1, SERPING1, SPP2, TF, THBS1]
R-HSA:76005	Response to elevated platelet cytosolic Ca2+	REACTOME_Pathways_25.05.2022	0	0	0	0	[-1]	Group3	11.94	16	[ALB, APOA1, ECM1, F5, FGA, FGG, IGF2, ORM1, ORM2, PF4, PFN1, SERPINA1, SERPING1, SPP2, TF, THBS1]
KEGG:05150	Staphylococcus aureus infection	KEGG_25.05.2022	0	0	0	0	[-1]	Group4	10.42	10	[C1QA, C1QB, C1QC, CFH, FGG, KRT10, KRT18, KRT9, MASP1, MBL2]
R-HSA:166658	Complement cascade	REACTOME_Pathways_25.05.2022	0	0	0	0	[-1]	Group4	24.14	14	[C1QA, C1QB, C1QC, C9, CFH, CFHR1, CFHR2, CFHR5, CFP, CPN1, CRP, MASP1, MBL2, SERPING1]
R-HSA:166663	Initial triggering of complement	REACTOME_Pathways_25.05.2022	0	0	0	0	[-1]	Group4	30.43	7	[C1QA, C1QB, C1QC, CFP, CRP, MASP1, MBL2]
GO:0006959	humoral immune response	GO_BiologicalProcess-EBI-UniProt-GOA-ACAP-ARAP_25.05.2022_00h00	0	0	0	0	[3]	Group5	11.05	39	[C1QA, C1QB, C1QC, C9, CD5L, CFH, CFHR1, CFHR2, CFHR5, CFP, FGA, IGHA1, IGHA2, IGHG1, IGHG2, IGHG3, IGHG4, IGHM, IGHV1-46, IGHV3-11, IGHV3-23, IGHV3-30, IGHV3-33, IGHV3-48, IGHV3-7, IGHV4-59, IGKC, IGKV3-20, IGLC1, IGLC3, IGLL5, JCHAIN, KRT1, LTF, MASP1, MBL2, PF4, SERPING1, TF]
GO:0006956	complement activation	GO_BiologicalProcess-EBI-UniProt-GOA-ACAP-ARAP_25.05.2022_00h00	0	0	0	0	[3, 4, 5, 6, 7]	Group5	21.29	33	[C1QA, C1QB, C1QC, C9, CD5L, CFH, CFHR1, CFHR2, CFHR5, CFP, IGHA1, IGHA2, IGHG1, IGHG2, IGHG3, IGHG4, IGHM, IGHV1-46, IGHV3-11, IGHV3-23, IGHV3-30, IGHV3-33, IGHV3-48, IGHV3-7, IGHV4-59, IGKC, IGLC1, IGLC3, IGLL5, KRT1, MASP1, MBL2, SERPING1]
GO:0006958	complement activation, classical pathway	GO_BiologicalProcess-EBI-UniProt-GOA-ACAP-ARAP_25.05.2022_00h00	0	0	0	0	[4, 5, 6, 7, 8]	Group5	19.38	25	[C1QA, C1QB, C1QC, C9, IGHA1, IGHA2, IGHG1, IGHG2, IGHG3, IGHG4, IGHM, IGHV1-46, IGHV3-11, IGHV3-23, IGHV3-30, IGHV3-33, IGHV3-48, IGHV3-7, IGHV4-59, IGKC, IGLC1, IGLC3, IGLL5, MBL2, SERPING1]
KEGG:04610	Complement and coagulation cascades	KEGG_25.05.2022	0	0	0	0	[-1]	Group6	20	17	[C1QA, C1QB, C1QC, C9, CFH, CFHR1, CFHR2, CFHR5, F5, FGA, FGG, MASP1, MBL2, PROCR, SERPINA1, SERPINA5, SERPING1]
R-HSA:166658	Complement cascade	REACTOME_Pathways_25.05.2022	0	0	0	0	[-1]	Group6	24.14	14	[C1QA, C1QB, C1QC, C9, CFH, CFHR1, CFHR2, CFHR5, CFP, CPN1, CRP, MASP1, MBL2, SERPING1]
R-HSA:166663	Initial triggering of complement	REACTOME_Pathways_25.05.2022	0	0	0	0	[-1]	Group6	30.43	7	[C1QA, C1QB, C1QC, CFP, CRP, MASP1, MBL2]
R-HSA:977606	Regulation of Complement cascade	REACTOME_Pathways_25.05.2022	0	0	0	0	[-1]	Group6	23.4	11	[C1QA, C1QB, C1QC, C9, CFH, CFHR1, CFHR2, CFHR5, CFP, CPN1, SERPING1]
WP:2806	Complement system	WikiPathways_23.02.2022	0	0	0	0	[-1]	Group6	15.15	15	[ALB, APOA1, C9, CFH, CFHR2, CFP, CPN1, CRP, FGA, FGG, GNAI2, MASP1, MBL2, SERPING1, THBS1]
WP:558	Complement and coagulation cascades	WikiPathways_23.02.2022	0	0	0	0	[-1]	Group6	16.95	10	[C1QA, C1QB, C1QC, C9, CFH, F5, MASP1, SERPINA1, SERPINA5, SERPING1]
KEGG:04979	Cholesterol metabolism	KEGG_25.05.2022	0	0	0	0	[-1]	Group7	16	8	[APOA1, APOA2, APOC1, APOC2, APOC3, APOE, CETP, PLTP]
R-HSA:174824	Plasma lipoprotein assembly, remodeling, and clearance	REACTOME_Pathways_25.05.2022	0	0	0	0	[-1]	Group7	13.51	10	[ALB, APOA1, APOA2, APOC1, APOC2, APOC3, APOE, APOF, CETP, PLTP]
R-HSA:6806667	Metabolism of fat-soluble vitamins	REACTOME_Pathways_25.05.2022	0	0	0	0	[-1]	Group7	14.58	7	[APOA1, APOA2, APOC2, APOC3, APOE, APOM, TTR]
R-HSA:8963899	Plasma lipoprotein remodeling	REACTOME_Pathways_25.05.2022	0	0	0	0	[-1]	Group7	27.27	9	[ALB, APOA1, APOA2, APOC2, APOC3, APOE, APOF, CETP, PLTP]
R-HSA:8964058	HDL remodeling	REACTOME_Pathways_25.05.2022	0	0	0	0	[-1]	Group7	70	7	[ALB, APOA1, APOC2, APOC3, APOE, CETP, PLTP]
R-HSA:975634	Retinoid metabolism and transport	REACTOME_Pathways_25.05.2022	0	0	0	0	[-1]	Group7	15.91	7	[APOA1, APOA2, APOC2, APOC3, APOE, APOM, TTR]
WP:430	Statin inhibition of cholesterol production	WikiPathways_23.02.2022	0	0	0	0	[-1]	Group7	24.24	8	[APOA1, APOA2, APOC1, APOC2, APOC3, APOE, CETP, PLTP]
GO:0034381	plasma lipoprotein particle clearance	GO_BiologicalProcess-EBI-UniProt-GOA-ACAP-ARAP_25.05.2022_00h00	0	0	0	0	[2, 3, 4]	Group7	16.28	7	[APOA1, APOA2, APOC1, APOC2, APOC3, APOE, APOM]
GO:0034369	plasma lipoprotein particle remodeling	GO_BiologicalProcess-EBI-UniProt-GOA-ACAP-ARAP_25.05.2022_00h00	0	0	0	0	[3, 4, 7]	Group7	31.43	11	[AGT, APOA1, APOA2, APOC1, APOC2, APOC3, APOE, APOM, CETP, PLTP, PON1]
GO:0034375	high-density lipoprotein particle remodeling	GO_BiologicalProcess-EBI-UniProt-GOA-ACAP-ARAP_25.05.2022_00h00	0	0	0	0	[4, 5, 8]	Group7	47.06	8	[APOA1, APOA2, APOC1, APOC3, APOE, APOM, CETP, PLTP]

## Sheet: Figure S1
Figure S1: Residuals plot and R2 values from LASSO regression model predicting PSA values from biomarker panel for HC versus PCa-ND participants

## Sheet: Figure S2
Figure S2: (a) 3-component PCA illustrating separation of PCa-Post and PCa-ND participants
